# Supplementary material for: Haystack, a web-based tool for metabolomics research
Source: BMC Bioinformatics. 2014 Oct 21;15(Suppl 11):S12. doi: 10.1186/1471-2105-15-S11-S12 (PMC4251040; doi:10.1186/1471-2105-15-S11-S12)
Supplement: Additional file 1 — Supplemental information. Excel file that contains data for 23 samples that were analyzed by the three data processing methods used in this paper. [file 1471-2105-15-S11-S12-S1.xlsx]

## Sheet: Haystack
		HLC2	HLD2	HLD3	HLC3	HLE2	HLE1	HLA1	HLA2	HLB1	HLB2	HLC1	HLD1	LLA2	LLB1	LLB2	LLC1	LLD1	LLD2	LLD3	LLC2	LLC3	LLB3	LLA3
Bin	MassRange	HL	HL	HL	HL	HL	HL	HL	HL	HL	HL	HL	HL	LL	LL	LL	LL	LL	LL	LL	LL	LL	LL	LL
1	[100,102)	1648.05	2470.9	1631.06	1262.14	1684.18	1372.88	1638.41	1338.82	1228.28	913.996	1059.9	1333.6	999.551	797.237	487.671	522.293	731.382	771.203	587.942	833.892	783.71	564.642	608.746
2	[102,104)	1691.5	1731.88	2519.42	3378.77	3193.36	2582.71	2294.37	2539.07	1646.2	1602.91	1744.46	1885.45	3767.01	3804.86	3820.8	3501.33	3395.03	4251.1	3774.54	3748.46	3377.34	3660.21	3238.63
3	[104,106)	2229.45	1784.29	2142.88	2583.77	2674.22	1690.85	1907.96	1925.57	1784.81	1185.14	1698.78	1312.08	1938.96	2233.06	2120.85	2087.3	2382.5	1934.35	2385.81	2278.25	2135.13	2671.68	1746.43
4	[106,108)	415.53	508.493	385.849	518.516	577.771	588.221	370.76	625.679	644.216	228.071	563.05	368.01	425.799	380.813	592.871	549.237	323.083	390.147	324.503	397.911	207.04	350.807	484.104
5	[108,110)	1330.53	1721.51	2012.39	1564.68	1087.98	1354.37	1145.95	1439.25	1221.3	1341.23	1045.73	962.599	1074.61	965.389	1251.36	762.347	1281.93	784.643	972.684	1369.13	1137.22	1066.2	800.687
6	[110,112)	16796	20996.4	22918	27081	22060.8	23367.3	21866.4	17175.3	14999.1	17370.6	20359.6	17373.3	11349.1	8896	10994.4	11451.7	6226.39	7654.95	8667.48	10989.9	15834.1	10569.7	9761.9
7	[112,114)	8549.3	9274.62	9926.98	11755.6	11940.2	11270.1	9692.94	9547.29	6725.28	6064.56	6633.88	7162.33	13196.1	13520.7	12401.4	12268.5	12505.7	12313.1	13906.1	14316.4	12485.8	13273.7	11837.9
8	[114,116)	17281.6	12544.4	11895	16193.9	18479.1	13785.6	14965.9	11842.4	17488.5	8001.17	9720.72	13136.3	8801.74	8565.05	9745.15	9210.21	7983.24	7204.1	6571.12	7477.99	8204.53	7077.63	7004.57
9	[116,118)	5610.39	4433.67	4599.73	6067.79	5524	4855.5	5271.19	4157.92	4630.73	3698.35	4538.56	3624.38	3107.21	2817.15	3369	2155.58	2561.13	2940.62	2538.82	2531.57	3169.61	2298.87	2072.98
10	[118,120)	7540.54	7506.67	6838.61	7138.61	6717.76	5676.65	4914.26	5322.85	4033.05	4187.25	4384.35	4151.43	5066.56	5800.15	5601.8	4827.49	4937.2	5019.59	5184.81	5112.91	4595.03	4580.49	4611.17
11	[120,122)	22073	14801.7	14857.2	14770.9	14936.3	11658	10225.1	10901.4	39212.6	20914.8	20013.2	12955.6	24508.8	21833.4	18378.4	17980.8	17219.6	16536.2	15146.4	14453	13900	11745.4	11137.1
12	[122,124)	9878.81	9347.06	7045.38	7280.16	7445.8	5280.8	4952.24	4031.68	7441.16	4761.86	4457.94	4017.06	5815.8	4703.5	4735.6	4778.97	4705.85	4386.78	4359.4	4193.53	3826.85	3804.5	3241.87
13	[124,126)	7878.46	6745.63	5914.53	5404.42	6237.1	4786.35	4675.06	5199.22	6521.75	5271	5819.15	5051.04	6504.09	5893.63	5987.96	5947.1	5573.76	4878.21	4861.01	4664.53	4374.45	4764.83	4660.98
14	[126,128)	6872.76	5549.39	4440.35	5600.44	5239.64	4410.29	4104.28	3743.76	5117.77	3900.77	4329.55	4372.11	4922.02	4524.29	4849.34	5088.88	4003.92	5570.68	5309.79	5376.53	5070.96	4827.44	4824.01
15	[128,130)	14395.3	13404	13702.1	15725.3	14368.7	13589.1	13029	11830.8	14162.8	11797.9	14416.4	12266.4	14195.5	13259.2	13836.6	13801.3	12586.1	13081.2	13212.9	13876.8	14561.9	12904.5	12982
16	[130,132)	7917.98	7355.1	6508.31	7146.26	6954.77	6107.93	6882.73	5538.53	5631.66	6025.13	5869.4	5612.43	7896.61	6978.32	8041.23	8785.79	5601.04	7282.91	7302.92	7076.28	7816.52	7172.25	7056.08
17	[132,134)	52351	45799.7	41168	55281.3	64743.9	52893.9	56506.4	42683.4	71146.7	33081.4	39217.6	52627.3	41840.4	38309	46471	41843.2	35751.3	36088.6	32137.8	35058.7	36643.1	34528.1	32301.8
18	[134,136)	10769.9	11355.4	9848.88	10293.4	10965.8	10503.7	11464.9	10497.8	17384.8	12046	13099.9	11825.2	16343.9	15577.9	14767.2	13914.7	14904.1	14453.8	15054.2	12877.7	12365.5	13601.7	11133.3
19	[136,138)	15022.9	17616.5	17040.5	14182	16676.5	16460	12234	16088.4	18754.2	15004.6	14256.6	13070.8	18701.6	17346.8	16629.7	14886.6	16160.9	15689	15510.8	15076.3	13400	13870.1	13309.5
20	[138,140)	9811.73	9960.61	9438.83	10564.9	10096.1	9029.61	6832.54	8095.85	10979.3	8229.84	7586.54	7368.71	8523.87	9259.05	7850.75	7937.08	6918.27	7194.56	7442.09	7202.73	6937.41	7952.8	6186.55
21	[140,142)	7011.61	6176.89	6224.41	6296.95	5601.92	4864.96	5130.13	4695.84	5726.93	4840.84	3382.5	3089.38	5399.19	4945.46	4707.65	4439.28	4020.11	4449.99	3770.08	4026.31	3940.99	4282.86	3501.39
22	[142,144)	8413.64	9010.62	7968.91	9040.51	7625.8	7158.13	6605.26	7120.18	7558.76	6174.23	5857.09	5961.58	6300.43	6158.08	5605	6552.74	5599.24	5654.39	5588.2	6246.03	5255.1	5469.72	5445.11
23	[144,146)	8330.01	7802.8	8023.43	7989.66	8171.89	7038.11	6344.45	6878.46	6651.4	5804.33	5748.03	4936.05	8764.42	8265.33	8923.62	8088.05	7904.97	8398.04	7993.56	7791.04	7095.3	7020.67	7521.65
24	[146,148)	16876.3	14923	16215.4	17306.6	17268.3	14070.9	12736.8	13724.4	11189.9	11706	13529.8	13352.6	19390.1	19129	19182.8	17765	18173.8	18904.5	17504.5	19272.4	18580.9	17462	16532.8
25	[148,150)	7405.11	8634.7	7704.8	7101.25	6857.41	7323.04	5924.79	6843.49	5961.52	6125.37	5226.99	5862.33	6914.8	5714.17	6128.84	5997.05	6679.09	6742.94	5290.1	6098.55	7035.52	5662.23	5423.54
26	[150,152)	8553.28	8443.67	8630.17	8838.64	11272	8566.11	7969.11	8303.91	8613.75	6983.27	7564.1	7416.79	8751.68	10198	8458.03	7799.22	10501	7312.83	8951.06	7568.8	8292.73	8044.07	6520.32
27	[152,154)	17535	19771.3	17166.3	18381.1	16557.4	15127.4	13444.3	13902.3	13140.3	11526.3	12643.7	11569.2	15161.6	15227	13862.7	12676.5	13812.6	13951.4	14100	12078.6	13921.8	11484.8	11376.7
28	[154,156)	15434	13393.6	13840.1	16407.1	17436.2	14452.5	14868.5	12824.4	15792.5	13606.5	14959.3	12460.9	24045.9	23325.2	23319.2	21411.9	22736.1	25257	22652.6	24102.9	22239.3	22837.7	21338.8
29	[156,158)	9210.96	8713.98	8254.77	7578.37	8372.71	7161.41	8004.07	7634.27	10398.6	8520.48	7369.78	10092.8	12260.4	11933.5	10554.9	10719.5	9378.04	10752.8	10101.9	11649.7	10003.5	10563.4	9532.24
30	[158,160)	12886.7	10991.6	11373	9917.93	9908.62	9787.2	10701.5	10819.2	11743.8	10571.6	9780.34	9574.82	14154.6	14165.9	13557	13282.6	13702.9	13203.7	14045.9	13878.9	12599.9	13641.6	12870.8
31	[160,162)	359355	325098	309850	344672	357225	290864	246830	265852	190394	165754	202603	165216	438670	425441	410566	378831	398380	400449	383424	377189	342649	365513	364854
32	[162,164)	80549.6	82040.6	83163.4	81344.5	80016.4	72428.3	67016	70784.7	63297.5	51268.3	54220.9	50740.2	73566.3	73361.9	72256.2	67605.7	70026.9	66649.4	63245.7	61839.7	56151.2	58597.4	57141.6
33	[164,166)	19844.9	24960.4	21205.4	17335.7	19959.2	17588.2	17579.6	18505.5	18376	18103.5	14066.1	13996.2	18793.6	19658.6	18457	17328.8	16637.8	16928.9	16792.5	15785.9	15551.5	15947.9	13929.3
34	[166,168)	17116.3	25624.8	22360.8	18023.6	33112.8	13152.2	60702.5	19552.1	32928.6	24380.9	15743.1	30200.2	11598.9	11207.2	11225.7	8977.07	50005.6	10161.3	9284.52	9080.47	40724.7	9220.5	9661.08
35	[168,170)	17944.4	17521.5	16840.6	17595.1	20511.6	15289.1	17931.1	16549.4	15647.2	13307	14972.6	15270.3	19084.7	21216.9	20321.9	18954.6	21489.5	19503.7	18566.4	18116.8	18594	17064.9	17145.8
36	[170,172)	21316.1	21651.7	20403.6	23064.6	23160.5	19866.6	18805.3	18781.2	18848	18321.5	18182.4	14955.6	37566.7	38683.4	38146.7	34897.6	34850.9	35355.6	35288.3	35965.8	31735.9	33862.7	33811.6
37	[172,174)	33745.1	36615.7	33584.4	35453.1	32791.5	28417.8	31638.8	31056.7	40193.8	33515.3	28801.9	27215	40338.6	36877	38635.4	45701	36521.6	34553.5	32128.4	33107.8	33873.2	32833.4	33941.4
38	[174,176)	167357	51997.4	51854.4	91523.7	78068.3	68084	62424	43134.3	26922.2	28331.5	50361.1	43751.9	46830.3	46837.4	43299.3	42455	43486.7	44040.9	41395.6	43073	40876.5	42053.9	41223.8
39	[176,178)	91086.9	31308.4	35639.6	36921	33669.4	32927	24773.1	26461	14739.2	13610.7	24841.8	21370.7	16888.6	16347.7	16493.4	14180.1	14707.9	16134.4	15127.2	14139.9	13945.2	14435.1	12854
40	[178,180)	28694.9	21619.2	21839.1	21473	20601.2	19582.9	17435.9	18617.2	16962	16190.3	16257.4	16644.4	18821.5	17716.1	20212.1	18395.5	19956.7	18278	20330.2	16541.6	16258.2	17233.3	17384.3
41	[180,182)	29896.2	26838.5	26555.6	27781	29540.1	27105.5	24141.2	23665.7	20922.9	19777.7	22641.3	20420.9	40286.9	38902.1	38210.3	39698.3	37216.9	41078.7	44161.5	40916.7	39882.4	41316.2	39069.6
42	[182,184)	19437.7	22478.1	19775.8	18487.9	21674.8	18730.9	19307.3	16575.5	19694.9	16787.8	13022.1	16472.1	12236.3	12931.4	12852.4	12973.1	14581.2	12420.3	12118.3	12161	14273.6	11787.9	11436.7
43	[184,186)	72111.1	78754.7	73381.5	67130.9	60068.1	60122.2	63109	56372.5	55724.2	47042.5	39097.3	42660.7	26489	24504.3	25780	26018.5	23074.4	24147.9	22676	22402.4	22149.6	20536.5	20981.4
44	[186,188)	50206.2	47847.7	45120.6	41196.2	38350.4	36593.2	42888.3	39872.3	39019.2	37879.1	33078.6	30484.3	39376	41619.2	53639.3	77875.9	40346.8	35254.9	31244.3	32928.8	33778.8	30805.2	40174.6
45	[188,190)	24727.3	26085.9	23713.1	22254.8	21819.6	19971.9	21430.9	20972.1	20254.3	19855	17759	18249.2	18120	18643.4	18143	18548.9	17600.3	17032.9	16027.4	17764.3	18366.9	16447.5	15595.7
46	[190,192)	306816	335806	367783	432949	346573	380721	367020	323978	300475	348797	365917	344054	210055	160838	187378	206600	131862	136367	154794	201758	279225	191412	172336
47	[192,194)	348278	775883	497324	186478	185832	278044	272652	376863	730884	261618	124120	283934	40313.1	38658.2	37252.1	38080.2	35775.6	31769.7	33215.1	37938.7	43963	32540.2	32047.4
48	[194,196)	33852.2	38639.7	36967.5	31857.7	31615.2	30072.3	33996.4	38422.2	40558.8	36218	25622.7	34718.1	25808.4	26739.9	26403.4	26736.2	25991.8	25192.5	24721.6	24785.3	25060.8	25061.5	22879.9
49	[196,198)	41310.7	69227.8	60592.9	39086.9	45844.2	50000.8	46509.8	43668.7	66675	72486.3	39006.9	60894.1	30708.8	27904.9	31453.5	34891.1	27955.3	25108.8	27450.2	28524.7	27780.2	22312.1	24648.2
50	[198,200)	25804.9	31905.7	28789.1	25569.2	25236.3	27597.3	28554	26818	27756.5	28234.7	23448	24180.6	23228.6	24066.2	24364.8	26178.6	22332.3	22954	22032.3	22519.1	21721.6	21116.9	21490.8
51	[200,202)	30671.9	36343.7	31960	34754.4	25981.1	31480.4	27718.3	24870.5	24942.2	24347.1	23511.2	26610.8	17671	16989.6	19328.4	19394.1	16796.9	18097.8	17830.8	16767.7	18054	16916.8	15410.7
52	[202,204)	22434.5	25412.4	30718.2	26165.7	22039.9	26091.3	29017.9	29523.6	23796.2	21584.7	26486.1	25747.1	18077.2	15686.1	15292.4	17928.9	15928	14144.2	14650.5	14374.2	15566.1	12908.2	15426
53	[204,206)	24929.1	29108.1	28691.2	22236.2	25052.5	23542.8	26251	25361.5	28157.1	26981.7	21327.3	27745.7	17146.3	18344.5	17306.7	16594.7	18231.5	17451.2	17823	16893.6	16773	16544.8	16285.2
54	[206,208)	29034.3	30107.4	27920.9	27678.6	25001.3	27091.5	27618.9	26341.6	29162.7	27886.2	21465.1	27640	22731.1	22424.6	21395.9	21214.3	22274.7	23328.8	21542	22364.5	21488.2	20320.7	19463.3
55	[208,210)	83695.9	81212.4	79967.8	90200.8	86908.6	75750.8	72666.3	76086.7	64571.5	69516.6	83932.3	70978.3	389447	373072	311186	291077	406102	363367	368840	285757	391700	370333	327322
56	[210,212)	104126	99454.6	97395.2	109844	95105.8	103005	111591	107497	126624	124753	110575	105127	112262	147630	94877.5	128560	109610	134378	96048.5	127391	107980	72241.8	125476
57	[212,214)	34601	37764.6	38186.3	35215.6	34112.8	35368	36854.1	38017.8	41097.2	39772.4	33744.1	32797.4	29958.8	32212.5	30526.7	31199.1	29429.7	24630.5	25320.5	25651.9	25418	21692.7	24361.7
58	[214,216)	41627	46317.9	43066.4	38084.2	36585.2	42118.4	52839.6	48379.6	52632.2	59031.2	40871.2	43798.8	32027.1	31932.3	32118.1	36230.2	30407.4	27229.2	26704.3	27117.4	27187.2	24698.3	25738.3
59	[216,218)	56356	53047.8	54279.1	50409.8	46384.1	50538	55022.7	54871.7	67512.5	60762.5	49841.9	55103.5	29461.1	32915	31374.7	33033.4	29513.9	29579.6	29653.6	25856.8	29623.9	23237.8	26326.5
60	[218,220)	59672.1	64930.6	57913.2	57875.1	52566.2	68981.2	61875.9	65437.4	72874.1	65668.2	50098.2	59721.3	34385.5	34938.5	30821.3	32375.5	34231.6	31815.2	33620.5	31127.4	37451.4	29157.1	29278.2
61	[220,222)	237979	281586	283367	205510	197504	250561	235713	245706	273514	291726	204363	258916	53737.1	58030.9	47615	52240.6	59475.2	48229.1	47313.3	49365.4	45544.7	38530.9	46916.1
62	[222,224)	50997.7	43143.4	43858.3	47678.9	39344	42837	50491.8	46205.7	53888.9	49379.9	42854.4	47287.8	33500.5	36557.6	32774.5	33206.7	37009.3	36127.4	33417.4	35855.7	35878.1	30117.5	32324.5
63	[224,226)	64687.6	63484.7	65634.2	72113	76905.1	75973.2	70411.9	77088.7	79003.2	67390.8	64202.7	76886.3	140374	154901	135752	110824	152208	149419	139998	147460	130459	132841	129069
64	[226,228)	53999.9	47769.9	48539.5	61044.3	66980.6	66202.4	62870.6	71127.6	66305.7	61848	71240.4	66227.5	70223.8	73731.5	68268.2	75459.8	69941.8	48471.7	46976.2	46447.6	45561.8	41734.1	43958.9
65	[228,230)	37987.6	32743.2	31614.2	34486.9	31010.5	31822.6	58422.8	81223.2	66338.7	74306.4	63251.1	44857.5	84088.4	88762.6	84150.8	91194.5	75438.7	37619.7	37008.6	36876.5	37609.8	33553.3	34712.2
66	[230,232)	36718.4	30773.1	32888.5	37028.6	31882.6	33687.9	41070.4	35902.2	43881.5	40091	36491.7	32972	40146.6	40905.1	38655.8	40585.8	39919	39089.6	37213.3	37674.6	35844.7	33752.3	34132.4
67	[232,234)	36360.9	34586.5	34895	38696.8	32536.2	33449	38150.9	39170.3	43125.2	41475.2	34995.3	35307.9	33382.1	31990.4	28918.8	28894.1	31910	32540.9	31772.4	28496.1	30177.4	27302.5	26012.8
68	[234,236)	44864.7	40748.2	41351.4	48586.9	38650.8	37969.8	45572	44665.6	48593.1	50643.4	44075.8	42118.5	33187.4	34033.6	30589	31769.7	29588.4	31362.8	32065.8	32294.6	34848.2	29167.2	31086.8
69	[236,238)	39402.4	35099.4	32737.3	36303.4	33953.8	34735.7	40086.5	38503.3	45400.9	40786.7	34788.2	34145.9	31152.8	32437.1	27793	32114.7	32675.3	30656.9	28410.2	26788.4	31378.9	24416.6	26643.9
70	[238,240)	47931.1	41899.9	41811.7	47586.3	42494.3	42506.9	50719.7	46893	56648.1	52408.9	47853.7	45985.7	50181	50097.5	47025.1	48394.6	49567.9	50655.3	52086	51102.3	52873.3	44561	47048.7
71	[240,242)	116637	110575	104471	119927	100487	105783	128244	117094	149259	136899	120470	116331	99339.1	106170	82397.8	97502.8	103706	89395.3	91742.2	81772	92103.1	66636.3	83804.3
72	[242,244)	34422.7	32083.9	33923.5	31908.7	28274.1	29241.1	43486.5	52611.5	47197.8	50495.1	45808	33754.8	65021.8	69236.3	67760.1	65162	62951.5	31536.2	39509.7	28665.8	31294.2	30273	29462
73	[244,246)	24689.7	24596.9	25082	22690.1	26305.4	22902.5	31229.6	38557.7	31547.6	31190.3	29388.3	24314.1	31873.8	37253.4	34842.9	35545.1	31412.8	24654.6	25409.8	23102.5	23305.3	25214.5	21576.8
74	[246,248)	30977.5	35368	30850.2	28078.8	23340.7	26531	36873.1	35647.9	32319.8	31193.5	29127.2	32416.3	24488.7	24244.4	23438.1	22829.1	23149.2	20300.9	19568.2	19643.8	20705	18527.5	20354.5
75	[248,250)	36228.8	41513.2	39786.6	37630.6	37165.6	33781.3	37631.7	45074.6	40349.4	43035	37874.9	32535.8	63651.5	62611.4	64320.5	59349.6	65370.9	66968.8	67248.5	69293.2	63411.3	69155.6	62749.7
76	[250,252)	35016.9	43203.9	41154.6	34117.8	30669	29008.4	38072.1	44656.9	45298.4	52129.7	36014.9	36594.9	33222.8	34497.7	34536.2	33211.2	32720.4	34434.8	32890.6	29331.2	31453.1	31699.5	28370
77	[252,254)	30953.6	35280.9	30747.1	36178.1	41459.1	34043.5	32510.1	41883	35328.7	34958.7	34654.3	33174.5	73586.6	71251.4	66415.1	56151	66428.1	70728.2	74515.2	82956.2	65444.4	74349.2	62984
78	[254,256)	64594.9	56386.7	59138.6	54815.6	55301.3	48917.7	52514.1	53408.6	52799.6	48702	48623.4	42072.9	61231.8	62057.2	65053.5	63066.3	57591.3	55756.2	56081.9	53583.6	53051.5	51418.7	52741.6
79	[256,258)	46565.5	49471.1	40902.3	39834.1	35836.1	35905.7	213179	1.02473e+06	279655	470636	529099	74442.3	1.45584e+06	1.53692e+06	1.38132e+06	1.51749e+06	916209	40964.6	36597.6	36267.5	35921.7	35641.4	33258
80	[258,260)	51297.7	40844.7	39581.3	37100.5	32418	33296.8	74697.1	138047	101650	96833.9	89170.3	55526.4	47085.3	47709.5	49856.9	49950.5	43891.9	30449.4	30565.8	31727.4	33475.7	28984.1	30486.7
81	[260,262)	41916.3	35859.7	40213.3	33732.1	33157.9	32088.3	51020.8	49324.5	53997.2	53651.1	47187	44280.9	39592.1	49291.4	41736.4	50588.6	35042.9	31530.4	32126.6	33276.1	32488.8	30393.5	30427.4
82	[262,264)	34290.5	34788.7	34056.6	33039.5	29992.3	31241.8	72396.8	106644	74073.4	100512	73902.1	56277.1	65125.4	61654.6	64972.1	63316.5	58236	33262.4	32210.4	32537.1	31074.4	31692.2	28978.9
83	[264,266)	36166.1	39601.4	37116.5	33619.6	32892.4	30349.1	45476.9	46407.8	46418.5	54708.7	39549.6	37057.2	31249.7	30924.9	31690.6	31744.5	32224.1	27320.9	29505.8	26457.9	28580.3	26215.4	24956.7
84	[266,268)	44020.2	47708.9	44202.2	39981.9	39905.6	38587.7	55403.9	62238.4	62374.8	72826	47826.3	47132.6	45898.2	44110.7	48105.5	43800.7	42679.1	39207.9	41389.6	37492.4	38173.1	38996.5	35301.6
85	[268,270)	47489.8	53916.4	49733.6	45959.5	44800.3	44020.8	60409.3	60663.1	65745.8	75165.1	48649.5	50492.4	46548.3	43367.8	45134.9	46349.2	42798.3	39172.2	39663.3	40182.2	40680	39417.1	38118.3
86	[270,272)	45716.9	45444.8	46344.6	44272.5	42574.2	38916.8	48483.5	52707.2	50545.3	53473.8	45467.6	46864.5	52453.7	49588	48049.1	49588.9	45841	41840.9	43765.8	43561.6	45093.1	42928.1	43982
87	[272,274)	58226.2	47902.7	44914.6	48842.7	42103.2	40402.2	50050.9	51201.7	49342.7	52858	45032	42890.7	38764	42474	41239	41234.9	35632	39712.6	39598.3	41001.3	36931.5	34487.8	34994.3
88	[274,276)	58221.3	56767.1	52740.2	55074.6	51369.4	57298	78596.2	62253.4	89212.1	67262	56481.4	65441.7	71573.7	68002.2	74239.4	70866.2	71725.2	73299.8	93712.1	74501.8	129004	75471.7	73216.1
89	[276,278)	57945.8	61651.3	59288.4	70169.4	66298.4	67437.2	74800.6	63544.4	75621.4	72785.9	64239.2	76612.1	66161.9	54483.6	52398	56475.4	52622.5	60169.1	66426.1	54994.7	70378.1	47917.7	47170.7
90	[278,280)	87612.2	63411	88966.2	83140.3	55230.5	49137.6	90749.1	121848	86669.1	136556	119408	87426.5	98350.4	83211.4	82914.9	85949.7	68731.4	46434.4	46900	55761.2	47272.7	44706.3	45821
91	[280,282)	133594	71127.3	70717	62198.5	58272.4	59184.9	69298.6	71392.1	69754.8	74001.5	63957.2	64584.2	65805.1	63683.8	63659.8	67138.9	58296	56697	58344.2	58506.5	61700.1	56680.9	57245.1
92	[282,284)	67270	77030.8	72282.5	65101.7	60828.7	60392.4	81487.8	71857.9	70410.8	67716	57678.3	67627.8	51735.6	56352	59355.2	54549.7	54443.8	55273.7	59011.7	54995.8	52487.8	54183.2	50009.7
93	[284,286)	66866.4	64995	71701.3	71712.8	53627.1	57494.1	63503.1	64105.4	66134.5	72317.6	56476.5	58266	61179.9	63128.3	58603.2	63409	62604.8	55672.9	53139.6	51207.6	53900.5	50754.1	50240.8
94	[286,288)	96965.6	172470	119916	81902.2	137913	103904	97569.2	109833	128234	131953	94095.3	108714	56086.5	57526	58217.6	55851.6	53567.9	48724.5	49931.4	47557.2	46838.5	45688.9	44820.2
95	[288,290)	77226.3	77297.6	73829	69019.5	75333.3	70064.4	87081.1	79259.8	115263	94604.2	73972.2	88402.4	74335.5	73328.4	80092.9	74207.6	67696.4	68879.9	67198	65317.5	74557.6	67441.8	62251.5
96	[290,292)	74041.2	68478.5	65609.6	60843.4	64932	62678.1	74180.5	76594.9	83792.2	80534	65360.3	72932.3	67497	65486.3	68879.1	67893.8	67833.3	62950.7	59834.3	58228.6	63026.4	61117.6	54649.1
97	[292,294)	77262.4	77631.2	72041.5	61142.1	59524	63850.6	76702.4	73828.6	88789.1	92641.4	67596.4	73060.1	55211	52178.6	56966.4	59470.9	54155.6	52885.9	53191.2	52376.7	54889.2	48228.3	48011.6
98	[294,296)	86628.3	89868.8	81341.7	68966.5	74481.9	73121.5	134178	131457	147262	154090	109494	128186	58404.6	57284.9	59528.7	62446.3	55094.8	50573.7	51508.6	53605	59426.2	50016.3	48352.9
99	[296,298)	77826.1	72825	68357.9	64848.9	66879.1	63842.9	98853.3	102695	107531	116789	84797.4	93549.5	72272.7	72007	72984.9	77263.9	73780	73553.4	74188.6	75771	77513.6	72976.3	71310.3
100	[298,300)	95873.1	93890.4	91988.9	73530.2	82205.5	77966.6	80021	83221.1	87687	88027.9	70648.6	72213.8	57544.4	60199.4	63929.7	63493.7	60832.6	62076.2	60097.5	61240.9	60679.6	58212.3	56040.3
101	[300,302)	2.31412e+06	1.70644e+06	1.29809e+06	2.58092e+06	1.9595e+06	2.10951e+06	2.3891e+06	1.60631e+06	1.92913e+06	1.59978e+06	2.16209e+06	1.8367e+06	2.4423e+06	2.20807e+06	2.036e+06	2.44959e+06	2.49588e+06	1.99722e+06	1.89894e+06	866913	1.74102e+06	1.50399e+06	1.59975e+06
102	[302,304)	238291	222238	180182	186270	152620	185946	213124	158389	181110	214538	188684	222192	101102	95506.3	99663.4	113036	106801	102107	100084	83409.8	101525	92847.1	86432.9
103	[304,306)	77008.4	71731	69861.6	61094.8	60463.3	61439	66997	59400	72874.7	74355.6	60357.3	61663.8	43357.8	45149.2	47740.1	47086.4	45808.5	42776.7	46259.4	45478.6	47370	43729.7	40869.4
104	[306,308)	609351	291182	182228	366254	240120	160443	98069.3	203845	82626.4	135279	144696	88271.8	144130	141752	143723	122637	101461	154595	136724	132575	133720	137953	129274
105	[308,310)	127508	114919	137832	107946	93661.3	123367	93148.2	103285	93418.5	105825	101965	89074.1	75139.8	73400.2	74118.6	77714.6	69390.3	77850.1	75843.8	77526.9	77494	74139.2	70619
106	[310,312)	95019.1	86832	89285.8	80829.2	82481.1	83566.2	87430.1	80509.8	87786.5	91420.6	77973.8	79526.4	62856.5	63571.9	66395.7	72431.1	61027.2	63870.9	61367.1	60748.4	63466.5	59925.2	60807.8
107	[312,314)	91771.6	82268.7	82410	72090.8	72395.6	72593.1	75925.8	76246.1	77831.5	82446.1	70958	68780.4	55206	53536.4	59347.7	58683.1	54245	52574.8	54907.9	51992	53776.6	51605.4	50913.9
108	[314,316)	120250	98980	93279.9	81068.6	80864.2	83727.1	81506	77063	96885.9	98685.8	84582.5	76109.5	68325.3	71014.5	76117	72288.6	71602.8	75828.7	72790.5	69805.9	76215.6	67773.9	64341.6
109	[316,318)	139075	104708	97106.5	107494	102518	100911	95349.3	89583.2	93637.6	95146.6	93453.1	90621.7	169339	161733	152166	170817	203395	235269	245547	263869	221246	247867	237232
110	[318,320)	179945	154831	129593	103899	98800	98734.8	103805	84270.2	103188	116448	95574.2	93957.9	78146.3	75361.3	90656.9	81804.5	84322.9	72869.3	86679.6	87189.3	86794.7	73160.2	88001.9
111	[320,322)	103920	87011.9	100158	127522	96048	86563.8	96182.5	86295.3	106705	127016	125799	105240	82558.3	64051.7	73682.1	74124	62763.5	61830.9	60021.2	70178.9	71041.1	58622.1	62490.7
112	[322,324)	91521.2	93748.2	85863.7	80835.6	84915.2	78903	85001.6	87289.5	95265.8	92125.7	83038.9	81346.4	92995.5	86283.9	88953.3	98738.1	81995.7	76800.3	77833.4	87220.7	94473.8	76423.1	82441.9
113	[324,326)	118916	113147	100481	107936	106374	97110.1	110681	103023	111115	110670	110748	102746	83571.5	84919.6	87217.1	95619.2	83101.6	79884.9	79098.7	76936.7	87122.8	73441.8	77205.5
114	[326,328)	112125	123272	114208	106153	90828.8	99565.2	105560	106757	108358	117318	101247	99698.3	66046	65634.3	69339.1	70524.6	65204	61557.9	60956.5	59459.9	62335.2	60554.5	59850.9
115	[328,330)	166209	148108	128876	125244	118351	123515	125523	132759	128146	151934	121189	123787	76858.7	75555.7	80079.6	84847	68449.1	70477.5	73737.5	69439	74395.8	67363.3	67785.9
116	[330,332)	118637	118081	98442.3	102645	94720	97943	103840	100344	116147	119050	100429	98624.2	75168.9	76591.3	93809.2	80906	78221.3	66014.2	71932.3	68566.3	73758.5	72425.5	67959.2
117	[332,334)	133357	152771	139658	108085	94545.3	128059	101397	99407.7	109531	113968	93673.6	96290	61345.2	65231.9	71959.4	73889.6	65858	62525.8	65679.9	62365.8	70547.8	60917.3	61613
118	[334,336)	123729	141615	124006	123660	97298.1	100266	113413	107558	117590	120503	99271.4	136871	65310	65826.2	64514.2	70382.8	62344.5	60089.5	62462.4	62000.7	66918.2	59743.2	58879.3
119	[336,338)	136318	119305	109384	97511	98069.7	93607.9	102957	100808	129667	123861	96765.4	101872	71815.8	71021.4	72635.2	75367	72345	63361.1	66635.1	68893	68473.1	62583.9	60542
120	[338,340)	146748	145605	139861	129810	132219	132625	125653	142829	146522	134091	131462	129392	67839.5	69698.8	71442.6	72267.8	66131.1	65268.3	66779.1	67633.4	67104.2	63887.8	60005.4
121	[340,342)	168176	146126	163900	152537	144386	143948	144174	161545	118153	136567	135384	128537	97057.2	94689.2	103096	107531	105632	96672.2	98311.3	96284.4	102342	93623.2	92982
122	[342,344)	160526	160951	151135	132674	139118	138022	136086	143660	131752	143487	128623	130814	78689.4	84946.8	81738.5	90779.1	81836	84046.8	78946.9	80118.8	85014.8	77410.1	80543
123	[344,346)	147596	152327	138201	135966	132968	121893	134075	124050	146316	145027	118297	128709	103597	90682.4	108255	105955	94567.1	92622.1	108303	93423.6	103763	98157.6	86972.7
124	[346,348)	293373	180597	174203	178196	155511	157373	167518	156374	216908	194760	187760	175882	112147	91146.8	95547.8	120338	93626	91272.8	88992.7	99179.3	112620	85259.4	98849.6
125	[348,350)	145219	114253	120313	113667	98680.7	104458	113299	106355	128494	128545	109894	106594	82734.6	80860.2	90383.3	88361.7	82208.3	74504.5	79908.7	78263.1	78095.6	77374.4	72241.8
126	[350,352)	129661	116972	111876	109296	102072	104852	111644	111553	110618	121888	106282	104231	86957.8	88161.4	93323.2	89262.4	87074.5	87127.1	83324.8	80474.9	84760	80230.2	78049.5
127	[352,354)	1.15547e+06	1.68736e+06	1.72194e+06	1.23954e+06	1.21584e+06	1.11805e+06	1.09495e+06	1.09936e+06	1.08933e+06	1.13963e+06	1.09237e+06	1.0845e+06	238081	222437	258160	257504	234346	233943	252454	198248	243087	239021	216913
128	[354,356)	8.75251e+06	1.21069e+07	1.1339e+07	7.4348e+06	7.79176e+06	1.04284e+07	9.15271e+06	1.0085e+07	1.13894e+07	1.16528e+07	8.27999e+06	1.0988e+07	588653	777434	453790	619575	819908	459585	497660	604288	409723	224965	551923
129	[356,358)	285988	343911	297957	273152	276362	251587	273040	287822	273463	275365	268273	270944	82111.1	81184.5	83068.9	90751.8	95985.5	78200.7	76429.2	82722.2	99908.1	68545.9	78915.6
130	[358,360)	248118	230324	220017	198454	213095	220637	236593	202537	211946	226147	182986	217691	90716.5	86341.5	87491	95706	94157.2	75206.6	80337.4	74245.7	81305.9	69595.5	76672
131	[360,362)	184011	180463	166260	183399	179369	187316	185162	160485	183903	172477	167391	178929	85682.4	84653.2	84010.6	94605.3	82737	82346	78676.8	73811.7	86087.2	74572.5	73865.8
132	[362,364)	149622	145221	140486	137283	127754	130455	139762	134047	133846	141369	128947	148778	77181.6	74191.2	85201	85333.9	77981.5	71470.3	74737.8	68696.2	76796.7	67717.1	70295.3
133	[364,366)	283137	409068	336647	245645	396424	388242	395586	381796	278779	238868	239017	349184	80017.3	84616.5	90395.6	91633.6	89140.5	85244.2	85064.9	79392.1	87390.3	79606.4	80518.6
134	[366,368)	157983	277069	266814	144927	211110	188438	219539	229295	297878	293607	172786	418626	120727	125434	111585	126163	130035	109654	107101	107523	112899	89807.6	110502
135	[368,370)	266071	397263	362111	236337	380431	295818	464689	822636	334541	472051	220772	275565	101303	99688.9	93592.4	101791	106752	98655.6	93950.6	91255.5	96461.7	87006.1	94821.2
136	[370,372)	4.15691e+06	2.33471e+06	1.74046e+06	2.94909e+06	2.31122e+06	1.87582e+06	3.6254e+06	3.91828e+06	5.27228e+06	5.07742e+06	5.06356e+06	3.38e+06	4.53456e+06	4.90626e+06	2.95956e+06	4.05872e+06	4.89517e+06	4.34207e+06	4.38621e+06	3.44818e+06	4.52523e+06	2.69597e+06	4.28066e+06
137	[372,374)	3.40806e+06	3.99516e+06	4.40053e+06	4.45389e+06	3.88749e+06	4.62211e+06	4.33608e+06	3.21142e+06	4.22746e+06	3.10498e+06	2.66932e+06	3.74573e+06	890343	738340	1.16134e+06	929513	885128	877884	1.00101e+06	1.12237e+06	1.02722e+06	1.07344e+06	685808
138	[374,376)	252652	338601	337650	226918	219649	253353	273576	285007	326541	351665	207761	291995	149581	156671	151670	165582	163527	147092	155419	141130	152432	167113	165528
139	[376,378)	279911	276628	268142	245595	218035	231661	233865	248548	258211	291839	241664	230167	170005	174884	172416	178017	189893	174544	174526	176500	172731	124973	173797
140	[378,380)	399275	556809	421644	267232	244177	243105	265959	303729	346415	309373	326172	262872	161629	168782	179882	181391	193822	200882	200093	188373	195934	185932	179127
141	[380,382)	460350	1.54974e+06	614618	280664	254302	263826	297191	294223	357387	277436	269307	275312	166347	187010	191304	201814	238105	226829	226720	198386	194989	196865	196399
142	[382,384)	448900	829396	498383	202799	178316	188977	204275	203927	292517	234711	209150	176708	96003.8	99936	112821	123232	134345	128778	124599	110061	115084	107949	110854
143	[384,386)	402083	1.15527e+06	662274	215836	206024	255665	231684	414111	364887	252533	223553	211155	258575	271019	252058	260833	282897	276439	253838	274749	267875	274639	266004
144	[386,388)	969124	691632	867135	759724	659746	809337	363051	377637	422587	351402	353294	356861	420483	404230	355508	473310	369539	732774	750515	1.16712e+06	1.15495e+06	697265	908587
145	[388,390)	315261	267784	297778	250629	241543	275037	290671	289144	382736	316469	252079	296699	105739	112533	126482	134883	112435	110706	106689	103730	115173	106471	110069
146	[390,392)	253681	257453	222310	191205	170015	198291	210177	209081	258574	246678	200792	197039	137645	141847	147901	169215	143686	137413	129979	125047	143562	133954	140932
147	[392,394)	411003	1.33776e+06	801597	450759	377334	392235	406208	436820	405852	473972	538841	440598	524007	530064	456355	552300	559608	558142	585428	537817	585530	544621	565192
148	[394,396)	492962	837864	624870	491153	448515	478599	521677	468756	551179	601787	512552	529644	240558	230883	244658	281786	254383	263716	254907	240391	250578	191180	225621
149	[396,398)	235716	256564	228068	174886	148632	147374	170391	161527	189765	202631	182564	155394	84385.3	79474.7	84580.7	101172	83940.3	74435.5	76508.2	81382	89679.8	70985	80139.7
150	[398,400)	241318	196142	216985	198752	174735	176337	200403	180342	209068	248168	229726	197656	117944	84094.3	89272	119116	94813.4	83064.2	85764.9	98079	98264.8	75404.6	97626.9
151	[400,402)	147486	147684	144381	136862	131133	132150	152730	139086	160313	164568	136480	138130	87758.4	83565.1	86486.3	96185.6	83129.7	83374.8	89132.3	84611.8	94713.1	83230.4	83413.6
152	[402,404)	148273	149408	154225	154669	153557	150468	163496	152833	173208	174134	153688	157010	81339.3	82050.7	84852.2	91708.2	78022.1	76253.7	76708.5	75644.9	83946.3	70259.1	76543.2
153	[404,406)	383602	270322	277531	386373	275142	297244	310116	245781	288056	264640	271939	267750	139772	107113	135199	150647	101640	107950	109124	129709	166693	130038	119719
154	[406,408)	209531	230802	235959	228641	222920	230766	248581	218185	279724	244707	210028	237452	102798	96168	105228	113336	98372.8	95388.2	98052.5	95137.1	117230	90020.2	96093.3
155	[408,410)	172999	189858	190394	181463	181585	184971	205152	188357	200045	202447	171670	193109	88915.6	87280.8	87626.6	101626	90755.1	84346.2	86550.2	87164.5	93718.1	82270.2	85172.6
156	[410,412)	197944	175222	170188	180329	161034	171411	177832	175040	182392	210379	158129	179075	99543.7	90399.7	99210.9	115480	103232	96462	94005.5	103405	101730	87779.3	98027.4
157	[412,414)	200584	186004	177313	196944	163139	163773	174011	163208	168107	175654	181226	161532	113847	103041	107749	123436	104921	100800	97273	100566	103882	87046.4	102151
158	[414,416)	230118	208708	210951	249518	212678	206284	216086	208073	211399	222063	240938	227394	157083	145960	142725	157338	152664	150968	152362	145697	153438	140812	144949
159	[416,418)	159436	176035	171270	171905	169019	168862	182129	168059	173234	183483	166010	174044	108581	114127	119679	117072	110957	113359	118338	105418	113807	106667	104016
160	[418,420)	154710	146077	152029	160877	150978	151702	174086	152085	164618	169698	153915	157884	93741.9	93323.8	98231.2	99412.3	94659.3	94703.1	97084.1	90554.3	104228	88346.3	91398.7
161	[420,422)	146499	149180	150680	160543	150892	157788	169093	146031	166809	166529	145993	156261	116619	110543	123382	125432	115757	123045	130819	111558	129403	115796	119729
162	[422,424)	189440	179393	183094	184045	185741	181023	187366	173614	180690	183402	173654	171570	104935	103514	98790.2	110399	106221	99347.6	106495	97003	106332	85579.7	94262.6
163	[424,426)	243287	231152	234246	210401	189103	196446	215321	200497	233381	232192	195927	209766	100424	99646.1	92620.9	101559	100975	95522.2	98271.9	88502.1	101081	86873.8	86892.2
164	[426,428)	256156	218491	212838	231856	208286	195422	213852	195914	208667	204096	189754	188693	154653	131839	128727	139154	140751	138570	111555	128697	186163	141475	139183
165	[428,430)	255672	267720	268967	296303	274066	270264	274719	254439	265785	279507	287388	278140	174955	174069	156112	169117	168084	173077	195147	158256	162859	150733	153931
166	[430,432)	224623	223926	221630	255376	214237	218077	241717	214935	233415	238397	228538	222449	137526	133209	129521	137221	138006	138645	219072	119258	144364	119950	130286
167	[432,434)	320536	286849	310207	410127	372590	303649	346295	330215	282413	292871	380680	339034	124646	115958	113700	128539	129766	115222	122680	112114	128469	99870.6	111955
168	[434,436)	263854	248414	259149	282950	275657	270136	306966	286119	289606	294267	288261	299586	135920	126470	136132	143845	141002	123756	123440	134467	142076	122120	126574
169	[436,438)	298387	233849	228424	240591	235134	238470	249888	219950	279469	277386	252700	237764	177929	172280	175414	186924	170249	166231	167836	138509	175488	156121	148043
170	[438,440)	305685	245358	263888	300948	294588	291607	269792	248087	244516	272632	260430	270156	221806	209652	199388	215185	204100	213360	214847	240880	243390	195066	221922
171	[440,442)	220867	191911	201039	203509	179860	195718	208549	197633	210892	206322	190902	192533	114194	115404	104209	114538	112870	104109	108370	103828	113608	99087.7	99734.5
172	[442,444)	271196	332325	320279	258886	363100	364234	371680	338151	332885	299392	255332	370205	130545	137877	134026	130161	134053	133649	133124	131727	141585	119787	122227
173	[444,446)	216667	227663	230299	214666	224710	229226	274935	241140	296496	263586	209624	247618	201392	191319	170350	213399	185313	278383	289064	376670	376727	279065	305041
174	[446,448)	345530	303579	355507	356786	328915	368459	240943	235125	242208	245875	245732	260960	103206	106241	115146	127237	105627	108655	105814	110169	117040	96532.9	106401
175	[448,450)	300381	234389	222589	299822	314644	213013	245412	245654	210683	238151	305105	249661	90864	96303.5	96441.4	109521	91013.3	89786.4	91188.8	91200	101692	83803.7	85187.6
176	[450,452)	245112	234415	243695	241234	224774	245502	236567	220345	254703	259422	236168	241853	126350	124455	123321	130101	120270	118532	117541	113239	120960	109189	112401
177	[452,454)	304725	254459	248829	224585	207173	214946	215611	210365	239785	246143	206190	213608	134824	138996	137779	137367	136362	144949	141945	139708	139008	132956	134485
178	[454,456)	208163	193394	198198	191924	193136	200446	197289	181781	201403	199360	170269	188455	109237	102547	99476	111246	106246	127311	133709	161780	161275	126418	133207
179	[456,458)	198644	167027	167107	171643	167178	171880	166893	156101	184933	173673	168143	165181	96450.9	90324	92342.9	97000.1	92558.5	91558.1	99164	97050.4	108621	93135	90204.4
180	[458,460)	191443	154880	161882	168677	162220	162985	167572	147111	183054	169320	160758	151062	94679.7	95710.4	97569.5	98628.6	95076.7	97529.5	98607.9	89909.6	109805	96092.9	88560.8
181	[460,462)	221998	206451	209391	203729	217159	206784	198123	202752	202229	227982	211179	190663	154792	236250	138357	132083	299402	148896	136350	154515	158500	145055	132179
182	[462,464)	220307	202395	204387	200370	202682	202303	197186	185025	205525	221417	189164	213681	108210	110745	135537	113745	111139	111601	160910	105607	108015	141756	95591.3
183	[464,466)	248758	235447	231275	206498	189790	217721	202480	202950	269063	310001	207441	206114	97464.6	88515.8	87002.8	98460.1	96676.8	93440.9	99614.8	87659.2	90057.2	81545.6	91089.8
184	[466,468)	228144	192157	194077	189844	167028	175893	175942	171920	197567	195826	174814	174674	78398.3	73022.3	72309.8	79788	73207.6	75736.6	82919.8	75884.3	78213.1	72255	72936.8
185	[468,470)	276708	239348	234586	217209	201850	203925	205335	191408	212935	207068	193163	178515	109173	99256.7	94011.8	103395	100537	99590.6	101698	96906.8	104627	90311.7	95201.5
186	[470,472)	300927	213077	215834	236960	214094	218707	223198	194718	210501	215250	212203	202085	105877	99578.2	99551.9	107587	101317	105772	105301	103789	112054	97579	103430
187	[472,474)	371209	297283	289137	296222	276640	282090	261661	262566	245068	273113	310074	268769	106237	98354.1	99145.3	104130	105018	99711.6	101191	113061	105318	93437.1	91313.7
188	[474,476)	310050	265844	253174	235198	227022	245836	252864	214384	234473	242375	233304	241177	95437.3	89495.6	90996.4	96919.8	93815.1	94614.4	91092	92226	92310.5	83864.8	81433.4
189	[476,478)	265634	258680	255258	217087	223054	234667	232327	212358	238632	238948	238422	212694	90376.3	80665	83509.8	87012.5	84765.9	81213.5	85004.3	85455.7	85368.2	77607.1	77311.5
190	[478,480)	209350	195924	201417	190324	251020	249090	217097	193848	294907	278307	194018	221653	85389.8	81941.8	84714.5	86558	80119	79144.3	101852	79641.9	84938.9	83468.9	75459.5
191	[480,482)	193599	187550	189061	175571	170831	182224	189265	174146	206906	194466	182166	193146	92112.8	80224.1	80426.4	86759.2	87817	80417.9	90807.1	79943.8	85352.9	73560.3	77391.3
192	[482,484)	196210	182294	181848	185803	167968	176200	179012	169279	195940	191421	181018	184036	108519	98672.3	97468.3	101994	105087	102058	104577	100967	107401	93894.2	95519.4
193	[484,486)	212843	164153	170442	170929	168253	162129	162211	153568	176110	167944	156060	156257	88272.4	83286.1	86236.9	92247	88192	86601.5	84569.9	85349.9	88219	79051.4	79214.2
194	[486,488)	265522	187905	190174	206115	201746	189977	184817	180168	196003	189645	192413	179119	293188	265530	275394	270045	270440	277885	281145	293251	272947	277147	284165
195	[488,490)	5.07571e+06	3.64844e+06	4.12179e+06	4.08911e+06	3.50183e+06	4.10981e+06	2.78395e+06	2.75381e+06	2.75323e+06	2.37314e+06	2.56177e+06	2.62012e+06	3.35197e+06	3.3435e+06	2.95243e+06	3.34057e+06	3.06034e+06	3.09187e+06	2.69546e+06	2.28332e+06	2.22279e+06	2.28713e+06	2.25273e+06
196	[490,492)	619082	551826	590199	552118	520224	587993	498211	445159	571880	579749	519225	533355	314397	313078	268716	319452	289738	790667	951027	1.6111e+06	1.33989e+06	1.03118e+06	1.19797e+06
197	[492,494)	209288	244970	219754	202711	197861	222132	219359	212123	227834	217630	188916	228073	107926	112623	115236	119583	121443	127898	132950	126895	130186	119401	116858
198	[494,496)	219588	258857	253831	209762	205204	232126	248483	227683	258762	242281	202176	246339	123543	126274	129186	124848	138358	126839	123383	107602	122189	122077	108816
199	[496,498)	903211	697104	885448	1.00949e+06	880679	1.2519e+06	595271	630043	263006	277942	627900	380517	1.06668e+06	1.05279e+06	860148	1.10094e+06	968058	1.24006e+06	1.3289e+06	2.07733e+06	1.8077e+06	1.37234e+06	1.52295e+06
200	[498,500)	575136	665314	594165	516552	511915	618268	580501	560516	1.08345e+06	1.04604e+06	581664	1.18731e+06	173015	147751	149286	157082	186134	317601	288696	291473	268696	159817	236734
201	[500,502)	214818	244108	249969	228402	227235	240715	239017	222551	242905	248401	213605	235449	103609	123842	136891	133001	142060	130846	127103	135539	121470	122398	122531
202	[502,504)	232201	244394	234884	207106	196961	211686	220497	221258	249688	259713	211335	214947	179894	141968	145176	179272	159434	171875	161882	181272	198237	159997	162893
203	[504,506)	222303	214186	198820	213780	204974	189968	195671	193011	216693	223802	182439	204306	108369	103276	102037	112630	110146	105648	106881	106516	112177	98065.1	99705
204	[506,508)	200187	194798	188958	182787	162794	176573	162944	173400	181070	184791	164358	165567	71078	67028.4	71011.2	77141.8	72674.5	70635	71560.1	67796.2	73850.3	66356.8	65436.7
205	[508,510)	209184	215747	207650	192157	181117	199411	206766	183291	215651	199653	181490	199969	73824.5	74425.3	78940	85823	86742	88473.2	87324.4	72065	80382.5	73764.3	71362.4
206	[510,512)	229622	238673	230826	211590	215189	226272	223800	207030	223437	224329	199431	215035	120358	117408	117819	120607	123975	122351	126525	125826	130940	118445	116554
207	[512,514)	226008	202644	194688	191593	184761	195135	206983	181750	197209	196471	175608	190491	130183	127847	132378	133704	130121	93863.6	100378	92546.1	96735.5	95509.4	85964.7
208	[514,516)	570791	473225	487973	444161	403232	494148	479535	423700	484275	490900	365051	416392	287561	285637	293514	321330	228183	229313	237579	245966	251201	209063	221555
209	[516,518)	305359	254103	241494	213887	202215	233933	274599	226716	294926	300446	214219	241032	98333.9	99036.1	107359	124389	88793	81579.1	80519.2	79401.3	85732.5	74129.8	76686.7
210	[518,520)	240782	204036	188408	182210	176366	183817	199063	176837	223658	228728	173754	187592	91271.1	85231.9	89267.8	99059.8	82737.4	79504.5	85767.1	79917.3	85721.4	74135.9	77242.5
211	[520,522)	220836	206675	209374	204438	183969	185048	185456	180119	186663	207823	179517	182673	120234	105916	104752	115682	110346	121737	126080	134501	131269	115145	120850
212	[522,524)	247543	202454	216209	210956	185016	193629	194147	194356	194861	224372	191524	201042	104837	84146.4	82147.7	87121.8	88396.9	90737.1	93511.3	97867.7	105761	86489.9	84652.1
213	[524,526)	176600	170135	169390	158920	143070	153289	156736	155306	182548	172889	148416	149374	79551.2	75330.8	77252.8	81435.5	74090	68089.6	71642.6	67870.4	76251.1	63987.4	63646.4
214	[526,528)	175928	212293	178560	157088	140268	151785	155456	159694	200813	184754	147322	158671	81066.7	79082.5	79464.6	84105.9	78484.6	79409.8	77659	77460.2	82891.3	73093.7	72439
215	[528,530)	185243	217022	185403	174457	163739	170328	174493	179674	203891	202603	163754	175010	78689.1	76677.6	78512.3	81487.5	83544.7	80168.3	82223.1	79471.6	84926.9	73926.7	73777.1
216	[530,532)	185086	193286	181654	176103	167026	173955	171018	167002	177673	174540	160808	166697	81041.6	81782.5	81589.4	85953.9	83105.6	77578.9	78729.2	77762.9	80714.9	71634.3	71624.2
217	[532,534)	2.69686e+06	4.76065e+06	3.95297e+06	2.02731e+06	1.62443e+06	2.00819e+06	1.95398e+06	4.0613e+06	4.89141e+06	4.30467e+06	2.50812e+06	2.8951e+06	280742	390957	289179	347837	358757	290674	129930	283134	254771	265119	200737
218	[534,536)	347637	375593	509314	541978	303203	326997	386085	342020	404143	693069	338193	479553	325979	317517	300891	295772	278088	180882	285020	160964	188205	169408	221840
219	[536,538)	197713	212330	224827	202871	175525	214611	224017	260196	266170	283605	232395	237053	160621	166484	164002	167426	151123	133376	123932	118200	119791	131922	110273
220	[538,540)	208763	214888	213053	198285	183680	212155	217367	214362	240568	242118	199389	203836	112331	116673	116907	120528	114167	124024	118281	112879	119060	116007	103030
221	[540,542)	203436	180330	178630	183545	182254	183813	191431	179649	223532	216896	172031	187424	102826	101819	103350	104872	106350	108088	107669	107562	110894	99765.9	96709.1
222	[542,544)	159297	144309	150969	141935	147160	147377	156285	146446	175334	173308	140466	156114	79262.2	76556.9	81299.4	84844.1	77481.5	80000.9	79517.7	77858	82054.5	74036.4	69459.1
223	[544,546)	148550	142083	143146	131009	132432	137306	145126	132670	164547	158089	124597	136581	71888.9	71483.1	74524.9	76996.4	69790.7	71187.6	72704.9	71649.1	73239.2	68483.3	64928.8
224	[546,548)	165226	149898	147985	153121	149434	146973	153498	149943	156110	163018	153162	147407	126206	129719	130562	131949	129179	127211	134238	128362	133742	124992	119761
225	[548,550)	191958	176464	174431	171515	164807	166253	175118	174099	217040	190906	169116	172317	100608	96145	98791	105867	99864	104323	102636	109392	103154	98798.4	94755
226	[550,552)	188690	168128	177977	181783	162103	174224	185448	171295	225659	198683	189877	186919	87833.9	82110.5	94675.5	91544	79700	91863.3	93492.6	91601.4	88498.5	86341.6	82177.2
227	[552,554)	146756	141973	137098	138889	135414	136482	151257	134758	157490	154104	142320	144101	77658	73786.4	79702.9	81463.5	76669.6	72844.5	90074.2	72640.8	77280.8	69930.6	66856.7
228	[554,556)	203884	172567	185702	184203	187596	177914	184506	170986	200252	190042	175427	177329	91676.9	88437.2	88912.3	95020.2	90773.5	91469.8	96008.3	91993.2	92452.7	83295.8	88594.5
229	[556,558)	182000	153272	163803	162644	145116	151349	155287	144139	177647	159179	144489	149478	71151.9	69037.3	72185.6	79584.1	78848.1	73905.7	70805.1	74955.3	78034.7	69147	69850.7
230	[558,560)	152876	169699	166105	148724	126419	135338	145062	149086	178406	172644	147461	144189	77252.9	72827.6	78311.1	85008.4	80030.7	75396.9	83160.1	70633.4	78801.4	71917.8	69485
231	[560,562)	166579	189185	173744	149276	116421	126634	154312	166948	198974	187590	138346	151741	71036.4	68102.3	76436	78637.3	79419.8	77524.7	78821.4	73770	77446.2	73548.7	68713.3
232	[562,564)	236935	240010	235999	204106	176838	182330	210419	220016	231663	249096	186350	209787	105643	108825	103630	115387	139841	110970	124493	113475	144777	108388	106408
233	[564,566)	526901	390953	458050	435762	344083	398972	428957	418239	396569	412322	422630	446930	336773	324326	270803	359910	379188	322969	259340	385656	391924	275627	347646
234	[566,568)	217140	236539	232345	208403	181587	191735	199115	197047	273266	239570	177544	235118	96056.7	91050.5	92710.7	104899	111099	98867	100274	102295	117654	93337.5	94016.1
235	[568,570)	146324	143393	149081	140830	127466	138640	154812	137277	156145	161992	130045	140121	72067.8	68362.3	72380.2	78852.3	77158.1	71905.1	75467.2	73084.7	76002	67985.1	70449
236	[570,572)	128527	142815	142541	127063	125038	136496	149569	128246	155912	157924	122521	143129	68140.3	65832.6	70153.4	74504	69016.5	67307.5	69968.4	65420.9	70777.2	62355	64894.7
237	[572,574)	143284	158593	159459	142910	126605	156841	165919	151370	198062	173207	142626	166570	78314.5	73404.6	74954.1	83315.9	76347.3	73767.8	76191	79999.6	84702.9	70696.3	72737
238	[574,576)	136290	144427	153236	127734	113806	127505	144832	135439	165164	163234	123565	143650	67408.8	65399.8	65622.1	72642.2	68579.8	69193.5	71288.9	71397.1	71741.6	63945.6	66252.4
239	[576,578)	123931	136085	130654	112623	110908	116556	127723	124411	148503	140800	112127	123300	57609.4	60070.7	60557.3	65566.2	63098.7	59887.7	62985.2	57403.5	62895.8	57706.5	56498.2
240	[578,580)	154338	151385	157078	138409	135540	138034	144304	133265	147680	142185	120123	135876	90993.7	90289.2	85622.3	91086.3	98131.6	91925.1	90689.6	86052	91292.4	82091.5	86135.2
241	[580,582)	187530	163921	157160	152625	144753	144521	169609	155210	174325	157751	147461	152327	162121	156544	156804	161217	155903	150700	149801	142160	144155	137725	140438
242	[582,584)	159324	161584	161977	148042	135676	143858	160838	163459	171289	165327	146117	155440	113365	108286	111201	114070	110574	107406	106622	101570	104793	97797.4	98811.5
243	[584,586)	136727	138312	136400	121594	118453	120542	132204	123382	142646	136733	116703	124561	67233.4	67833.2	66143.2	75306.9	70750.9	66098.9	64426	64101.4	66270.4	59775.8	60265.7
244	[586,588)	132942	136230	128553	116475	111623	113921	136929	132652	142741	149130	110898	121237	62556.8	63057.9	66670.7	79342.4	62220	57407.9	57647.3	59790.1	61350.7	56107.2	56068.7
245	[588,590)	135342	161454	128260	119664	111773	116521	130304	121997	132781	138487	116536	119717	82118.9	78206.7	83116.4	91161.4	83538.5	85582.5	88686.3	86185.5	87411.9	85316.1	82835.8
246	[590,592)	184182	261304	195799	170113	164669	170661	174449	181715	180964	208140	181391	170005	235168	232639	240645	240914	230331	229824	234646	235127	233733	227942	221187
247	[592,594)	6.07812e+06	5.596e+06	5.13631e+06	6.13207e+06	6.7973e+06	6.76465e+06	5.54944e+06	5.13292e+06	5.09386e+06	4.41301e+06	6.17902e+06	6.6589e+06	187562	238624	220499	208515	298701	216363	217382	153806	175861	156737	163471
248	[594,596)	537035	881020	621637	732537	479433	857430	686621	769333	822791	1.02294e+06	676380	781812	87579.6	88028.5	90575.1	98362.1	89648.4	79262.2	83445.5	72416.6	78701.4	69724.8	71402.2
249	[596,598)	185242	213058	183354	172142	154761	158486	184498	174871	185605	176238	151009	171126	85985.3	80513.9	78212.1	87893.8	80339.9	84790.7	85974	95365.6	93684.5	79968.6	93844.9
250	[598,600)	139642	163261	136895	121647	109521	123912	129376	120667	142513	152835	115687	134735	66138.8	61913.7	61839.5	67789.3	62184.6	60813.8	59150.6	62726.7	65776.6	57329.6	58530.3
251	[600,602)	180287	155041	137739	140225	133140	130456	147185	136147	137934	145195	125435	134307	108290	106259	106337	108161	107401	100469	106320	102327	104796	95548.8	96167.2
252	[602,604)	278890	260642	189497	245381	205483	218275	247932	199211	230063	214314	208295	207541	163028	146351	144408	173807	157125	124635	123221	84373	119841	99898.7	99839.1
253	[604,606)	165632	191364	144074	132975	128792	143721	146504	140586	163394	169194	136068	141293	82000	79416.5	84176.8	87928	76906.5	69365.2	73465	64504.7	74447.4	66976.9	64381
254	[606,608)	157438	162936	138605	130992	125339	130840	139127	129310	158102	161740	130733	144702	71130.5	69751.9	69718.9	77744	71005.5	68587.5	69254.4	68636.7	70532.6	63838.1	63549.9
255	[608,610)	1.45017e+07	1.67789e+07	1.58538e+07	1.25039e+07	1.20668e+07	1.41642e+07	1.40981e+07	1.46674e+07	1.66549e+07	1.67465e+07	1.26747e+07	1.44584e+07	1.00941e+06	1.27224e+06	1.59304e+06	1.48331e+06	1.90683e+06	1.73313e+06	1.6846e+06	775504	1.17552e+06	1.43003e+06	844489
256	[610,612)	386338	843194	932590	560434	456504	913480	1.19162e+06	1.16704e+06	1.52777e+06	1.70079e+06	861677	1.44316e+06	158097	155306	157229	157462	206770	161180	165273	164034	174574	147686	152347
257	[612,614)	223201	204538	219634	157299	184414	174735	199641	159807	231846	204720	173897	202019	91796.5	95372.9	94291.2	91546.8	94574	89772	96846.6	97425.9	99284.6	86264.6	87344.3
258	[614,616)	395316	160688	168288	132604	132959	131199	165559	141532	167667	166079	151064	145128	70210.9	71773.1	112788	233226	78162.5	67789.9	67738.4	69145.4	77407	66409	90577.2
259	[616,618)	514515	138380	175537	124881	105811	105649	208954	131286	140843	191693	127107	117002	73442.3	64470.5	83027.4	136227	66528	65261.9	66455.2	66684.9	73248.8	61296.1	73316.6
260	[618,620)	302832	139921	172398	141930	109971	104551	128188	125519	137686	143103	123948	115673	72873.9	63466.6	75229.3	82002.3	65472.2	62143	63360.9	68652.8	71184.7	57728	59313.5
261	[620,622)	158204	125054	142058	112938	112996	98798.9	125443	106158	119585	126412	107237	104697	68897.1	63794.9	74856.9	74203.8	63863	58621.7	58616.1	59869.8	60045.9	55740	54404.5
262	[622,624)	129077	117784	131123	108928	182051	102710	122020	112673	116660	121921	107863	105497	64372.4	62993.7	63789.6	67103.7	59717.2	54955.2	61027.1	58077.1	60418.8	54426.6	55090.5
263	[624,626)	328047	327894	359913	370724	373370	471358	343290	283073	457128	407521	351713	351639	208219	197619	195877	211167	205583	183479	181439	154893	170561	170014	171421
264	[626,628)	267164	256658	256042	283231	331034	319048	265584	223295	214824	211995	254708	231215	141870	134213	141648	140629	136304	131359	127783	118189	126448	114606	115336
265	[628,630)	160968	144658	146814	135181	119697	134058	135846	129941	148121	138612	134552	135135	64097.5	61248	64134.4	69611.4	65422.1	61426.5	61627.5	60339.7	62516	56355.7	59035.9
266	[630,632)	137737	131814	142931	124990	107675	113757	123188	111278	126449	122978	112008	113002	57586.6	53467.1	57038.5	62271.6	55903.5	55955.2	54738.7	56681	58910	52753.9	51194
267	[632,634)	128053	119360	131902	104631	99201.7	112778	122889	105314	131176	119548	105301	116312	55666.3	50323.7	52981.5	56341.4	52807.7	50403.6	53446.4	52019.7	53583.1	49858.5	49266
268	[634,636)	243183	213611	222358	223969	205231	200950	230150	269036	260357	271518	285589	268082	288509	282083	289991	291791	286920	289086	289584	280892	283225	281307	272564
269	[636,638)	150495	157531	160613	152224	143643	140925	198075	197528	189909	194330	175701	187065	123531	123571	135284	173376	142487	132373	134532	127237	130384	122171	124399
270	[638,640)	120081	128910	133872	121869	132275	122834	134783	111839	124611	130690	123467	129489	54250.7	51130.8	56389	67920.8	53340.9	51399.8	55748.4	50147.8	51898.6	48657.9	49856.8
271	[640,642)	139643	123517	136632	121556	110781	120136	137519	111932	139916	130924	109399	128629	49021.1	46124	46897.9	50272	45907	45913.8	47633.5	45495	49429.5	43897.5	45666.4
272	[642,644)	134547	111792	111404	104055	93376.6	102730	121360	101726	125438	119533	102909	116253	48253.1	42212.1	45907.1	48735.4	42790.3	43618.1	42959.9	40466.2	43885.6	39832.6	38484.2
273	[644,646)	149157	120279	107017	90858.6	86712.4	92662.8	104432	91488.8	104456	119873	95651.8	100220	50779.9	48907.3	52576.8	53552.9	47798.3	46078	54586.9	43448.6	47412.8	47454.7	45348
274	[646,648)	190573	193026	144903	124698	123257	129429	134643	122553	135377	146131	132372	125092	88832.2	83334.2	85308.5	91537.2	86200.1	78610.8	88369.7	70654.5	85576.6	72730.2	79729.2
275	[648,650)	121286	137677	120850	100653	97008	98770.5	113132	100045	114259	120530	110302	111336	70956.5	60697.4	63687.4	68762.5	62096.1	58413.5	61743.4	54297.4	63210.4	58294.9	56644.7
276	[650,652)	188707	192736	231228	181282	173219	173046	181528	164781	168711	163002	159678	170816	54549.7	51009.8	49262.3	49666.7	50969.6	46404.6	49404.3	43672.6	44702.7	41948.3	43713.7
277	[652,654)	156918	156205	185142	168496	154175	151811	156002	149752	156374	155437	144127	151980	53312.1	48948.1	49699.1	53784.6	51968.9	45772	47602.5	44669.9	49971.1	42740.2	44975.1
278	[654,656)	93925.6	98593	101651	105792	88817.8	95879.1	105828	99305.7	106692	104588	93862.6	99654.9	42537.3	41176.2	41036.2	45536.5	44302.9	40378.8	42557.3	40968.2	42428.3	38665.6	40163.6
279	[656,658)	112181	118784	111147	110219	114071	118150	120404	109895	113070	110869	106175	119873	43737.3	42463	44092.2	48048.3	47254.3	45307.7	47439.2	44783.3	47539.9	43907.8	43526.5
280	[658,660)	93561.3	88918.3	87462.9	85529.7	77052.4	80985.1	97112.5	95227	98678.6	104254	82049.6	86965.1	37985.9	37037.7	38901.6	42455.3	41843.6	37785.8	40764.8	37371.1	38105.5	35976.1	36195.8
281	[660,662)	234121	227868	213799	229694	230186	231286	214259	221062	222338	222563	231317	221564	84443.3	81012.5	75631.9	85966.1	80510.6	99432	101757	64307.9	74738.9	93591.2	81495.8
282	[662,664)	195867	178649	159978	190527	172228	163733	166282	167903	165905	170492	187428	162779	68755.4	67337.4	68497.7	72945.2	70080.4	79018.6	76278.4	144047	128769	73311.4	113973
283	[664,666)	125487	121956	123369	100685	82740.6	109491	116113	109260	121180	120578	95205.8	113708	44928.5	44867.3	44627.1	49058.4	48087.2	46904.6	48916.8	51538.9	51932.3	45034.9	46278.2
284	[666,668)	205744	149740	152018	144165	133704	132511	135590	135972	143808	152635	137827	129217	59431.4	59474.6	63978.4	67920.1	73608	64892.6	63187.9	54220.9	56369.4	58725.7	51953.3
285	[668,670)	215817	184416	184566	192694	175288	168299	190271	195337	173586	176324	185033	167426	149101	146828	155231	165637	161672	142626	146234	129047	133410	133889	130214
286	[670,672)	168578	141644	144586	152281	129010	123774	163136	184633	166568	164872	167639	151112	134853	134241	132054	144706	136226	147752	155698	152153	147955	129366	132266
287	[672,674)	127694	130457	130467	116625	98313	118484	126319	123317	136851	133138	113498	126738	60298.2	56518.6	59443.1	64621.9	60676.2	63375.2	63552.5	66752.6	66051.8	58352.6	56897.6
288	[674,676)	102102	97322.9	92034.4	89864.2	76194.8	85498.3	92647.6	90952	93194.8	93894.5	85982.9	85482.7	38264.5	37610.1	41195.1	42495.9	39707.9	39641.2	40319.3	37505.5	40829.6	35369.9	34880.7
289	[676,678)	229205	231310	199049	196942	199884	206321	217065	207425	206035	221118	198144	202927	79025	87737	100936	94376	103944	95548.5	99911.4	70335.5	89599.1	89891.5	70002.9
290	[678,680)	376864	341104	231908	241295	226949	219141	265652	307012	289487	301453	308095	293646	276230	271326	281661	285898	292758	274512	281145	273170	274212	274591	258463
291	[680,682)	162167	150713	121285	123097	105776	110049	141336	149135	144493	140575	133096	136293	109202	107463	114411	128178	130334	125885	125357	118415	118446	117441	109085
292	[682,684)	999630	433630	516433	825273	496506	415961	495963	430539	612126	497472	765147	453310	306292	277535	292147	327223	327096	300489	287060	276390	332626	282087	275097
293	[684,686)	99600.3	182934	97178.5	97497.8	77626.9	93511.9	93743.9	90405.5	113928	98424	92405.1	92479.7	47048.8	40951.8	43890	52259.9	48242	43659.1	44472.9	55195.9	69395	51735.9	43582.6
294	[686,688)	85203.9	79855	81318.4	80826.4	74847	78171.8	87171.5	81030.6	89393.9	85610.7	76965.7	82659.5	36774.5	33562.7	37958	39107.7	36950.9	35377.1	38920	36742.1	41199.2	32914	32036.6
295	[688,690)	98064.3	97349	100508	91100.6	77881.9	84277.4	87771.8	89916.2	93119.2	103768	89683.6	92473.9	41514.4	41176.8	38824	48116.8	43805.1	40577.1	40350.7	41546.8	43851	37140.5	41010.4
296	[690,692)	97371.9	145516	113376	85819.5	71960.4	77468.7	86831.5	89763	101340	130774	73882.4	77571	36294.6	36397.2	36436.6	39079.3	42428.9	37402.4	38066	39406.4	38635	35178.5	34429.6
297	[692,694)	229074	1.66329e+06	933917	124549	88880.2	135055	155308	262317	1.07443e+06	2.11903e+06	137588	218920	54048.8	60193.4	58391.8	66921.1	86337	71472.8	71929.6	81052.8	65294.5	65889.5	59924.3
298	[694,696)	161560	402765	131649	102641	83096.3	105332	118751	128900	147985	211164	100598	127591	52394.4	51368.6	53578.8	58673.5	72076.9	69034.3	71556.5	69613.9	60773.9	57358.3	54571.7
299	[696,698)	98073.4	123994	108937	80213.2	71525.3	85145.8	91051	92591.1	99364.6	99980.3	74654.5	94806.2	38060.7	35010.9	37918.9	44866.3	57264	85481.7	81752.5	62046.9	52956.6	42180.2	40222.3
300	[698,700)	81779.5	94117.4	89136.7	74142.2	65657.6	72217.6	83167.4	79915.7	84453.9	91781.7	69610.1	79783.9	35742.9	35930.7	38239.4	42450.9	44274.1	46757.2	48687.7	38690.2	40778.5	37055.5	34386.5
301	[700,702)	81301	75482.1	78859.3	69203.6	58777.3	59973.1	78960.2	71654.3	78098.4	90801.4	66278	67711.6	34421.7	34623.7	33491.1	38183	38687	36837.3	37881.2	35362.2	35961.7	33456	34599.3
302	[702,704)	124771	100356	106417	84071.8	74868.6	74625.2	91737.1	89967.4	96720.1	113937	82616.1	93320.9	39028.2	33552.7	37059.3	43998.6	40638.6	39945.2	38218.7	37313	38499.2	35357.2	34731
303	[704,706)	212855	101798	132466	92066.5	76418.3	84797.2	97261.4	89027.6	107607	125118	97497	91791.3	42341.3	38202	42460.6	49027.6	46127.7	39812.6	41540.6	40347.3	39290.7	37905.2	36506.4
304	[706,708)	6.49897e+06	9.98907e+06	9.09676e+06	5.36177e+06	5.81855e+06	8.68173e+06	7.06369e+06	8.05122e+06	9.15637e+06	9.53022e+06	5.93954e+06	8.92942e+06	58294	70706.8	51308	69755.8	80491.3	53379.2	59533.7	61970.2	50978.8	45200.4	52296.4
305	[708,710)	170007	230074	193542	145624	132874	174906	171699	164571	204472	226738	138373	181778	46805.8	53335.7	39491.7	48517.3	49109.2	42897.5	47265.5	48908.9	45407.9	40265.2	43726.8
306	[710,712)	92809.3	118635	99806.8	81961.3	67195.5	75886.7	94011.4	81327.7	97493.7	102230	73950	80699.7	36515.8	33714.6	33824.2	40180.3	33640.1	38407	51241.1	50948.4	44156.1	35983	34950.5
307	[712,714)	329228	296440	384046	434995	319524	256019	270383	341073	241748	233009	270221	233512	336991	326587	334440	363275	365734	359190	371972	387902	356755	351913	366181
308	[714,716)	1.98379e+06	1.95487e+06	1.62807e+06	1.74623e+06	1.02224e+06	1.23435e+06	981909	1.29264e+06	896459	1.07702e+06	1.05216e+06	736337	839890	931528	804910	872401	773904	810002	787300	812033	674612	787893	790096
309	[716,718)	2.03283e+06	1.85479e+06	2.23158e+06	1.66123e+06	1.40922e+06	1.63952e+06	1.08891e+06	1.31634e+06	1.04241e+06	1.19761e+06	1.01409e+06	984627	978282	895595	869376	961346	725735	907546	932498	908796	804021	760854	818264
310	[718,720)	101701	103285	101318	90000.9	109038	146930	123505	93762.3	123494	140574	114725	129107	86730.2	76333.3	74588.5	87256.9	79668.1	113410	119063	168676	142674	106493	119302
311	[720,722)	125752	112412	105431	93527.4	67101.7	87129.6	91775.9	108244	117077	111325	73302.1	108261	33813.4	32331	35652.3	37794	39780.8	36542.1	36489.7	35314.1	36207.4	34935.3	50368.4
312	[722,724)	663813	615014	625441	588969	432436	435212	398712	485565	357106	423224	476414	406455	419604	480484	414578	433806	468938	665945	1.12903e+06	977646	958534	1.16476e+06	1.0113e+06
313	[724,726)	1.83206e+06	1.6997e+06	1.95415e+06	1.75571e+06	1.59325e+06	2.19129e+06	1.45561e+06	1.43333e+06	1.68224e+06	1.65724e+06	1.51719e+06	1.73811e+06	1.07918e+06	1.00533e+06	861297	1.15954e+06	944286	1.25072e+06	958008	2.43286e+06	2.27522e+06	874641	1.44928e+06
314	[726,728)	170979	260046	159199	157554	121468	149023	250219	366307	159290	139210	124915	283425	61412.3	64141.4	63758.9	64732.7	72836.1	72124.1	70692.6	61564.3	67408.2	62830.6	57927.9
315	[728,730)	650483	783532	779557	630875	619699	710608	665477	697300	744752	761417	655736	729797	57278.4	63728.8	50844.8	59811.4	67005.8	50163	54171.5	58450.8	52606	42357.4	52698.1
316	[730,732)	270173	373354	402355	331768	228754	270047	311996	352868	310524	300613	246815	283661	54587.2	54801.5	61414.8	102298	117494	89108	87440.5	81633.1	70037.8	61587.1	64877.2
317	[732,734)	141740	180849	208668	194019	78136.9	83986.9	146454	184801	132411	100434	99555.8	89019.9	60792.3	60033.5	79222.6	116360	129352	100493	100642	84446.8	77840.1	76680.8	73564
318	[734,736)	113129	120801	120948	108099	65991.2	70220.3	105835	118845	106344	94794.9	79720.4	83647.6	45206.3	47807.4	55363.2	68806.9	66700.9	57725.1	56468	54282.7	53450.9	56523.3	49005.7
319	[736,738)	100714	110623	99102.6	87389.9	70825.5	79571.1	90989.3	94969.7	103103	102279	80655.6	83407.7	47312.3	44457.4	75131	100664	57831	52610.4	51088.4	55961.1	56444.3	49276.6	51514.7
320	[738,740)	79576.4	69877	74312.5	71558.7	60703.5	67504.7	102380	137184	113107	122443	104437	84702.2	30485.4	30157.6	43685.7	49318.4	33747.7	37908.7	40365.7	36686	50421.7	174941	36823.1
321	[740,742)	1.02507e+06	1.95394e+06	1.91019e+06	904944	712148	1.32052e+06	1.40127e+06	1.54365e+06	1.70855e+06	1.72092e+06	838777	1.5797e+06	149110	163867	195550	271487	321450	359600	296674	224251	218744	306654	203012
322	[742,744)	2.12948e+06	1.49712e+06	1.30051e+06	1.69923e+06	1.20658e+06	1.18224e+06	1.86858e+06	1.73829e+06	2.66333e+06	1.94952e+06	1.83801e+06	1.35581e+06	1.19412e+06	1.38475e+06	996372	1.54694e+06	1.71259e+06	1.44242e+06	1.25677e+06	1.1137e+06	1.42875e+06	872525	1.28831e+06
323	[744,746)	241324	227184	217104	225713	156065	194362	235909	218712	276802	263676	293626	236307	153133	173914	294064	422002	309863	278429	237410	233674	331944	298827	348281
324	[746,748)	117214	110336	83972.3	70163.8	65648.6	69074.4	79710.7	81640.4	92609.9	86484.3	84265.9	79862.6	44208.5	43934.5	58908.7	45205.7	43960.6	44494.8	52118.2	78616.3	119215	87532.3	110332
325	[748,750)	76472.1	75078.6	63853.5	61532.7	54429.3	57078.4	68510.2	66082.4	86798.8	76615.5	74351.9	71480.3	35210.7	32323	39078.8	40191.1	39467.6	42781.8	60739.7	72913.1	74225.1	80763.8	73416.4
326	[750,752)	101596	117207	106790	89369	74426.7	83419.7	95378.5	99244.5	130051	126564	97278.7	99126.5	38478.4	41521.5	40862	40336.7	40782.8	41194.9	49292.9	57461.9	64505.6	53161.3	56537
327	[752,754)	81460	92162.6	91047.2	67860	59204.5	69307.5	78649	81724.7	94747.5	98983.3	72567.4	80440.8	34057.3	35343.1	33859.2	35000.6	33164.8	29804.6	34058.1	42245.8	44599.1	31422.7	35560.9
328	[754,756)	319869	384249	340956	284808	232877	346335	277682	288663	333977	342870	271619	344567	42297.7	39777.7	52209.2	74120.5	77976.3	78861.8	78413.7	68005.1	65881.8	65092.5	59312.8
329	[756,758)	180558	194146	191616	172156	154348	169709	185965	197921	196232	187808	172035	186316	72236.7	69774.1	71200.9	80503.6	74580.4	76036.6	77346.8	73728.6	73427.7	67178	65854.2
330	[758,760)	439666	580942	625501	633049	105524	101006	528723	619879	286038	130306	216267	166810	193571	191433	381519	516420	526359	543921	561992	542394	494076	571797	524342
331	[760,762)	203772	219067	241272	223768	109217	114060	196707	212896	223404	158961	171649	198881	98022.6	103692	100404	120776	121985	123116	126033	124759	123915	127796	122333
332	[762,764)	104538	121684	108030	87149.8	75776.9	80546.5	89982	89027.1	93258	87635	84080.5	95831.8	38195.3	37088.8	35690.3	37405.3	40484	45126.3	43909.8	41724.7	37542.9	36411.7	35698.6
333	[764,766)	403379	321229	314333	365423	297913	310983	390815	360977	457009	407812	361585	345581	260319	268412	188198	238759	272723	238316	239540	218563	256428	165983	222333
334	[766,768)	252580	225109	224915	251506	196506	210035	281867	270171	285575	270925	258497	246715	202716	210136	189599	225177	230546	222384	224356	216402	224150	195064	216160
335	[768,770)	125939	124901	121128	118583	102544	110995	128768	125885	117424	104558	130950	109391	73691.5	72667.2	75955.7	76865	75163.5	79303.1	79890.6	77842.8	79429.4	86356.1	88867.9
336	[770,772)	350571	456925	455681	294658	323528	560996	440674	389598	538118	532855	320648	554721	38088.3	43536.8	44094.3	44962.7	49830.6	44790.8	44167.8	40536.8	47483.1	46795.3	45841.9
337	[772,774)	167735	175216	160529	142658	139425	155634	148351	137424	156868	157967	145955	156273	36123.6	34075.4	36868.4	41124.7	42676.7	43430.4	42934.4	43115.6	43985	38238.4	37802.5
338	[774,776)	102236	95890	89050.9	80380.5	66509	73738.8	74239	73484.5	82808.9	83546.2	68172.6	71362.4	29976.3	30044.9	32394	36625.7	31590.1	36557.6	36007.3	37063.1	38496.5	35541.1	33364.7
339	[776,778)	95048.6	83773	81483	74866.2	57618.9	69299.2	73374.2	71235	85513.5	78969.5	66805.1	68841.3	28849.7	28437.7	28765.3	32875.5	30246.4	32731	36602.8	35730	35423.1	35741.8	31549.4
340	[778,780)	68439.8	63350	60034.2	58343.3	47420.1	55581.5	61060.5	61592.4	66538.4	61582.6	55907.3	56738.5	26833.2	28295.2	27210.2	28439.7	29344.9	27206.8	28209.4	29739.1	30603.5	27322.5	26179.1
341	[780,782)	95362.2	97760.4	87636	80158.8	106635	117395	66527.7	79768.3	79478.3	71234.3	65804.3	61591.4	63197.4	60071	96534.1	45038.9	36728.6	39772.5	44123.8	54269.4	51729.7	39624.6	54464
342	[782,784)	104621	125584	126170	103048	493028	389139	99384.8	193028	179467	139909	259529	258841	278979	273187	317748	55912.2	51095.2	57652.4	59288.5	66351.5	61622.3	60499.7	58205
343	[784,786)	183415	231464	184357	145358	649630	486975	163695	254694	230226	205366	268967	314510	219073	207096	168404	50633.3	52974.5	50879.6	55183	56500.3	54727.3	45314.1	56162
344	[786,788)	190895	192664	174332	168981	233649	252272	207395	186388	194239	200442	202981	230901	101713	97116.8	88396	79577.2	82773.7	89118.5	91508.6	126482	111856	82375.1	83439.9
345	[788,790)	145843	151029	126922	122818	113927	140503	150708	131498	142250	127408	135512	144992	54493.3	54216.8	50580.9	53168.7	54826.6	57399.2	56704.8	98163.5	89853.7	59132.1	55566.7
346	[790,792)	164257	148871	150157	142977	275717	290251	120662	130200	141887	132281	166507	163129	316152	269858	986137	99073.9	89463.7	112577	121362	165782	137570	116007	135409
347	[792,794)	124652	123334	121191	113985	4.12707e+06	4.18185e+06	116938	325212	466727	348249	1.49046e+06	2.00511e+06	2.07095e+06	1.75339e+06	355585	61029.1	55906.1	68606.7	73812.2	89939	102544	154138	236667
348	[794,796)	106055	108795	114928	103343	137834	157424	123778	227751	190486	239591	150759	215620	78850	80002.6	62641.2	47424.4	45235.6	47851.7	48184.5	53227.6	51249.1	92475.3	150548
349	[796,798)	96556.5	81063.1	82534.8	72827	69276.2	75550.7	82034.7	81452.7	102729	98485.1	107413	132420	49724.1	43755.4	41071.7	44559.1	57600.4	45542.4	44247.8	187042	131914	68045.9	56766
350	[798,800)	127891	132155	95283.7	70427.1	69853.2	80519.2	79482.8	80517.1	106543	128014	90080.3	95556.5	48046.4	41859.8	41529.5	45140.2	48943.9	47267.7	44614.6	128717	106248	54359.2	49646.3
351	[800,802)	119377	125065	106851	85750.2	85692.5	93240.8	96262.4	96598.4	105342	113118	103569	114190	63075.4	58636.9	61655.1	66387.2	58898.6	60311.1	55325.2	55210.2	59297.2	54771.9	54922.5
352	[802,804)	104702	115924	109381	79572.7	89900.7	92734	98704.8	124261	108691	109300	93033.9	112755	48826.5	49911.2	51975.9	53764.1	52230.8	55703.6	52171.1	49403.4	52444.5	47198.2	47352.8
353	[804,806)	76777.1	77759.9	73987	60362	65926.6	69705.6	77406.2	85585.4	79341.1	75007.3	62718.4	73191.6	36756.7	37695.6	45529.8	46307.7	35891.4	37942.1	37844.9	37195.2	37378.5	34834.6	32098.3
354	[806,808)	94969.7	109163	107540	91931.9	86718.2	106261	104851	99997.9	105133	90308.2	86887.5	100839	60751.6	56449	58973.8	58773.6	57153.5	61375	61315.4	62792.9	61567.3	87044.7	56286.8
355	[808,810)	136708	168151	181708	155226	220380	269278	180564	179375	207060	190870	238820	244377	142901	133886	117942	108290	110732	135481	117839	112109	120939	114771	116697
356	[810,812)	114226	130332	136260	123774	126239	140459	135533	140757	490597	460668	173530	177242	137004	149805	142997	153679	134596	142941	123404	121785	135023	122752	132270
357	[812,814)	74019.4	75799.7	76509.3	68296.6	72157.4	79790.9	81474.5	74323.6	184157	319819	76697.8	82946.2	69554.1	82676.1	66626.9	72806.9	62326.3	62499.5	72722.6	64500.3	78028.7	68951.4	67279.2
358	[814,816)	72236.9	69996.2	62983.9	55809.6	60182.4	69374.5	66253.4	60432.4	244659	137778	457117	318742	177176	91389.2	103627	115877	139517	234979	220215	269413	479673	296220	360491
359	[816,818)	68207.8	62871	60738.3	48820	56342.7	62407.4	61771.5	65646.3	346718	559131	299067	232781	117888	121657	164424	138282	143264	187646	163295	175355	282377	199887	235720
360	[818,820)	67625	65205.4	64102.4	55464.7	53234.5	61783.1	60795.6	63344.7	614015	393807	81394.7	86939.9	52521.5	77686.2	101498	93378.3	86796.8	97803.3	60199.9	57295.9	72979	61704.3	71792.3
361	[820,822)	60712.5	73437.3	62686.3	52423.8	56229.1	61775.4	58600.6	57914.2	337563	1.45939e+06	59639.9	67207.5	76261.2	96453.5	46635.1	47336.8	46973	54539.2	41837.9	40700.3	43288.7	40034.3	38857.2
362	[822,824)	72562.4	74344.9	73950.5	62351	64535.4	68779.3	61876.5	64695.9	97922.9	94568.7	65600.2	70514.1	60669	71159.4	35788.9	35207.2	33913.8	37340.4	74918.5	48267.7	66041.7	42636.8	46082.6
363	[824,826)	100997	99741	93681.3	82249.2	114566	126511	82786.6	81174	107595	95696.4	97065.4	102337	54515.1	57137.5	48351.7	42812.2	36443.2	38625.1	58742.5	58895.2	66131.2	47922.3	53411.5
364	[826,828)	85420.1	83964.2	89662.8	80479	101293	127309	81942	75871.7	127151	111274	92225.5	114682	73879.1	69449.5	55908.2	60471.8	54028.2	71046.7	74190.1	90076.1	84856.3	75253.5	81838.6
365	[828,830)	65029.7	60809.8	62794.5	55723.9	62168.9	70808.8	60019.5	54968.4	70217.6	63643.6	60888.7	70587.8	38331.6	36674	32351.8	32245.3	30740.7	32113.7	32813.5	33237.1	33136.9	30334.4	31303.9
366	[830,832)	69017.5	72073.2	72029.1	62475.3	71933.2	82152.8	75677.3	68051.7	77342.5	68718.9	134688	264863	193918	48382.1	45422.3	38840.9	39424.2	44248.2	49450.8	48677.9	60961.8	54735.2	107956
367	[832,834)	59349.9	59097.6	58275.6	53890.2	56689.2	66361.2	58235.8	56507.5	58970	60004	84394.2	176899	105999	38379.4	33262.6	34972.3	101460	187592	132116	111270	103707	72915.5	74274.5
368	[834,836)	59609.5	57357.1	54306.2	54871.6	99310	122012	55510.3	55028.3	67770.2	76752.9	73466.9	83892.2	54399.2	61486.2	41205.8	30494.8	63576.5	107588	78085.5	61566.4	57880.3	42069.3	34537.1
369	[836,838)	56632.7	56874.3	54607	53102.3	185772	123104	66162.4	72754.2	94444.6	117164	99385.5	88749.9	61797.2	56632.4	54340.1	44777.2	30721.3	31463.3	29891.4	31349.3	33838.2	28776	31201.7
370	[838,840)	66083.8	68033.4	72627.1	59359.3	121441	89439	72367.2	187383	87294.8	87989.7	80684.8	86896.6	43618.6	38384.3	42243.9	42254.5	36028.8	46297	53931	37549.8	34245.4	33524.6	33679.4
371	[840,842)	58191.6	68613.5	65446.7	53024.3	55730.3	62093.3	60814.1	122393	74886.3	77817.3	66734.1	72192.7	34134.2	30923.9	30825.7	33292.7	34118.5	35237.4	41333.3	34080.9	34976.1	30331	29993.4
372	[842,844)	50522.1	52658.4	49293.4	42537.6	57376.1	57925.9	45885.6	49762.7	53165.8	58978.1	48811.7	53770.1	31557.4	28832.6	26709.6	27960.4	25902.8	26850.3	26248.4	31015.6	37137.5	34461.5	31261.7
373	[844,846)	96209.2	83834.3	72340.2	68167.4	138136	105272	144400	70425.4	160879	102424	83489.5	147236	73552.7	58649.6	51241.9	43553.3	76255.2	44778.2	40839.8	50087.5	111753	44725.7	47912.8
374	[846,848)	73005.5	68982.7	63276.4	61099.2	88670.2	86393.4	74659.1	62868.8	91999.2	88286	69875.9	83735.7	48331.5	48181.5	41595.8	35517.8	41146.5	36210.1	35371.2	38498.3	49061.1	35946.5	34802.9
375	[848,850)	60784	50939.6	49665.8	46927.5	55201.3	59556.3	48353	44421.8	60402.6	67155	54085.8	55553.4	36133.6	30730.5	29570.1	26811.3	26616.7	28919	26868.7	27009.2	30195.7	27489.5	28810.2
376	[850,852)	54916.5	53349.4	47885.2	47881.9	49635.1	55994.8	48110.8	46373.8	55422.1	58023.8	50408.1	51710.8	29201.9	28409.4	30904	23743.5	25706	24334.5	25886.2	25468.9	24915.5	26587.1	25825.9
377	[852,854)	51866	53345.1	52803.2	46102	49516.8	61478.8	52293.1	51473	57631.6	57707.2	50886.2	59084.4	29263.5	27275.7	29082.8	26359.5	24992.1	26707.3	25764.8	27092.3	25757.9	28119.8	26638.1
378	[854,856)	68741.2	62699.7	64660.1	60900.5	67985.5	73557.4	70072.4	68314.4	87480.7	85335.1	74084.1	75660.4	52268.6	50030.4	48954.2	46749.5	45561.7	46389.8	50337.3	47210.6	49840.1	48816.1	47207
379	[856,858)	64314.1	59875.4	55041.1	57125.8	75527.1	82971.5	59670.1	55192.7	76775.3	136908	152394	135508	77461.6	56924.5	46720.3	37341.9	36254.2	39544.5	39182.5	42232.1	45481.3	40331.8	41908.2
380	[858,860)	47100.7	43387.4	45888.1	42720.2	72198.3	83654	44720	40132.5	51796.2	71962.4	76294.7	82552.5	57376.9	58857.9	50805.1	28213.1	26379.3	30187.1	29971.9	32565.3	35858.2	29675.1	30044.5
381	[860,862)	47528.7	47768	47007.6	41290.8	67409.8	67203	49147.1	46566	53424.5	62683.1	50026.8	56116	40050.3	41700.6	36167.1	28280.4	28754.1	30055.4	29120.6	31167.6	38494.4	33792.3	39903.7
382	[862,864)	56707.2	41949.5	46038.4	40485	50880	52917.9	55215.3	46078.1	63913.7	80497.1	41857.5	54018	28612.7	27844.4	26621.4	27242.9	28405.1	23704.7	24597.4	24748.9	29435.4	25824.1	28788.9
383	[864,866)	45632.7	39558.6	38970	36728	37593.5	40690.4	42407.8	37053.4	52390.4	78257.9	37617.4	42649.4	26232.2	26745.8	22653.4	21709.8	23402.4	21718.6	21611.3	22291.2	25273.2	24368.2	20559.7
384	[866,868)	41599.7	44120.2	40537.5	38029.7	39644	42209.8	39523.8	40422.9	48607.3	63502.9	41955.2	43180.4	26507.2	26288.9	21699	23310.4	21866.2	24940.4	24275.2	23532.1	25056.4	23171.9	22283.8
385	[868,870)	41717.1	43224.7	41836.7	39377.8	39772.3	41776.7	41483.1	39197.9	48223.6	47809.4	38757.1	42475.7	24647.3	23289.6	24884.8	25712.5	23700.6	23962.2	22147.8	23669.9	26617.1	23007.8	20486.8
386	[870,872)	43596.6	44701.8	42385.5	44252.4	42419.8	44965.8	41215.6	40853.2	44799.8	54957.8	48525.8	43003	24799	22862.1	21968.3	24639.5	22316.8	22445	22762.6	23358.2	23687.2	23432.9	21797.6
387	[872,874)	47594	47214.8	40219	41005.6	41274	43828.1	39147.3	37998.1	50895.4	65727.9	50842.2	46532.4	29143.4	23778.9	26201.2	26547.5	25285.3	27734.9	26861.9	28725.8	31873.3	28327.4	27742.6
388	[874,876)	46084.6	41691.1	40071.6	35736	48872.8	51460	39324.1	37969.8	54521	68919.1	47669.6	48757.3	33273.2	29700.7	26850	24671.9	24688.2	26201.6	26001.7	25848.7	31857.8	35059.5	25884.6
389	[876,878)	49979.5	37008.6	39785.4	35947.9	67787.9	66960.7	36769.6	35891.5	52779.5	81602	57942.4	58410.4	39256.4	34812.9	30302.9	26845.4	25378.2	28926.1	26555.3	28220.7	31097.2	26531.9	28157.5
390	[878,880)	40396.4	35503.8	37211.9	35482.9	42820.1	45572.6	37523.6	34748.4	40838.6	52128.5	42337.3	45118.2	32886.8	28159.2	30859.1	30251.8	26653.3	27800.2	25066.6	26647.5	29016.9	26940.7	27205.3
391	[880,882)	37939	34688.1	36769.4	31963.2	37546.6	37836.7	32450.4	33272.3	36768.6	39698	33299.3	35568.7	25784.5	24277.7	24282.6	23406	23751.5	23221.4	23334.1	23230.1	25296.7	23405.5	22300.7
392	[882,884)	37510.9	34520.9	36051.6	33883.7	35494	37410.8	37040.1	32907	48937.1	63086.5	52919.3	47668.3	29978.1	25045.9	24168.9	25238.7	26549.9	31792.2	30281.4	34971.9	50488.3	36329.8	41198.4
393	[884,886)	39510.5	37439	36141.3	35784.3	36272.2	36933.6	36741.2	36927.1	47356.5	51622	44731.4	42707.6	27874.5	26317.3	27076.8	28759.3	27557.4	33032.3	31002.7	30960.9	40555.6	31716.4	33871
394	[886,888)	69066.4	78327	72432.6	55366.5	57163	67016.8	59257.1	66852.1	79031.7	90039.8	60610.8	76473.8	25034.2	24650.6	25168.2	23491.2	23798.2	23009.8	23683	24137.2	24937.6	22523.2	22233.7
395	[888,890)	60143.8	65854.3	60607.6	48602.9	48376.4	57001.5	51021.8	53250.1	61488.9	71429.5	50418.3	65914	32729.4	27572.2	23461.7	25741.5	23548.9	24168.7	24660.9	24670.2	25876.4	23091.4	24485.9
396	[890,892)	43863.2	42988.4	41140.6	35358.6	39239.8	40874.2	37811.8	36477.3	42312	45730	38176.3	43237.3	29412.5	24415.8	20881.4	23506.6	24309.7	24877.6	23852.5	23904.1	23323.5	23119.2	22895.3
397	[892,894)	38035.5	35053.1	35677.2	33540.1	34373.2	35149.1	30459.5	32068.4	34389.9	38585.2	32487.7	35481.4	23534.1	22622.9	20700.4	20553.2	22454.4	22347.5	22561.4	21280.6	22670	22591.5	20237.3
398	[894,896)	34924.4	33706.9	32533.9	31484.1	33794.7	33483.9	31752.3	31778.3	34352	37485.8	29985.5	32690.7	21385.9	20766.1	19700.4	19855.1	18400.5	20004.8	20515.8	20954.2	21009.4	19391.6	19381.5
399	[896,898)	34422.5	32851.9	34509.1	32525.5	33496.1	32344.7	31395.6	33343	33955.1	37181.7	29692.5	31192.5	20485.5	20087	19443.9	19345.3	17230.7	19174.6	21167.4	19737.8	19990.3	19505.2	17523.1
400	[898,900)	39963.2	36305.6	39154	38282.5	37314.4	37333.2	39289.3	37917.3	41500.2	40636.8	43348	52088.7	40244.1	30375.7	27554.3	30152.2	28043	28286.8	27733	29500.4	30326.7	29434.1	32143.1
401	[900,902)	46241.4	51896.7	38380.4	38562.2	36368	36424.2	35763.9	37624.6	41531.7	43243.4	38730.8	44004.9	31258.1	24248.7	23802.8	24167.6	27048	34133.4	30400.4	29861.3	29997.7	26509.6	28463.8
402	[902,904)	61350.4	72941.9	71235.7	48905.5	48407.4	69004.1	60507	61535.2	74310.2	95481.5	47211.3	75373.1	25893.8	26389.6	21391	21110.4	24418.6	29073.4	24867.7	23787.7	24795.4	21310.7	20662.9
403	[904,906)	48662.6	51393.9	51383.3	40365.4	46841	55262.8	49302.3	47902.7	57073.1	76483.2	43963.3	56590.3	24771.1	22616.6	21568.8	21033.6	20414.2	20637.3	19981.4	19546	20783.4	20946.9	20493.5
404	[906,908)	45506.8	59242.1	64425.4	47309.4	42794.2	49167.4	43692	51447	57051.4	66316.7	39779.2	50195.2	24604.3	21782	22051.1	21013.2	20906.1	21620.9	23337.6	21224.8	22622.7	21027	19263.4
405	[908,910)	41393.2	48982	56050.7	40918.8	36747.6	39284.5	38453.7	45621.6	48650.1	54562.6	34708.4	43342.6	21779.1	20146	21021.5	20686.3	20359.3	21544	21167.8	20786.4	20763.2	19673.8	20467.8
406	[910,912)	34864.7	40177.2	39102.3	32010.1	29915.8	32635.3	34962.9	33750.9	38973.8	39526.8	28206.3	33932.2	18831.1	18932.1	19516.3	18077.9	18800.1	20142.2	18703.4	19621.8	19927.5	18646.8	17944.5
407	[912,914)	42801.6	43373.3	43323.2	42018.7	30532.1	31797.6	35843.3	35128.5	41006	42504.7	36190.3	37045.8	22057.2	71091.2	17214.6	19118.4	18563.9	18048.6	19242.6	19974.4	21185	20986.7	20055.5
408	[914,916)	42369	42113.9	55660.2	35761.7	31511.4	32193.6	33272.2	32246.7	41951.8	54134	30295.9	33743.6	19051.5	45758.2	21305.7	19331.6	19191.2	19093	34168.3	22225.4	23788.2	18471.2	18078.3
409	[916,918)	75833.4	74738.9	84348	60123	61756.1	73768.6	68411.8	66573.1	75535.2	84661.3	66316	72220.9	20609.6	20307.8	22910.3	18361.3	19394.3	20775.5	29302.7	23691.5	22233.9	19575.2	19383.2
410	[918,920)	58579.5	57782.6	55899.2	51011.2	51393.6	57224.2	52095.1	52876.3	59841.1	57391.6	51223.5	56721.2	20312.6	20528.1	19831.1	19995.4	18223.3	21143.1	22082.1	21093	22519.4	20416.6	19188.2
411	[920,922)	37044.6	37662.9	41272	37298.5	33714.6	39101.4	39773	45738.3	38859.2	40163.8	30833.6	39244.4	21260.5	19499.8	19600.4	21267	20530.5	19830.5	21339.1	21139.4	23184.1	20057.8	21233.3
412	[922,924)	88350.9	46663.9	45924	37420	36062.5	40057	39040.8	46831.7	40866.2	42835	38615.3	39909.1	22066.9	19361.1	20371	19459.9	21367.1	22355.6	20534.2	23011.8	21875.4	20775.6	20777.3
413	[924,926)	66260.3	38871.2	36946.3	32353.5	32659.6	32123.4	31455	34106.9	36112.1	35776.2	32360.5	34866.7	20795.5	18333.5	19691.7	19979.3	20682.3	19270.1	19036.8	21022.2	21936.6	19985	17929.9
414	[926,928)	35311.7	34878.1	31195.1	29488.5	28742	29429.2	30280.6	29885.8	30924.2	30521.9	28586.2	28968.7	18819.2	17724.2	17711	21396.7	18187.3	18333.5	19086.9	19278.5	18611.8	18463.8	18060.1
415	[928,930)	38633.9	37264.6	34762.9	36212.7	31472.7	34177.8	32905.1	30324.9	33353.3	32364.5	30162.9	32249.7	20455.3	19624.6	19639.5	22239	20412.8	17549.1	20068	19898.2	20972.3	19841.3	22276.1
416	[930,932)	73972	77894.1	82662.9	82731.1	88653	86485	83965.1	93239	92526.7	86384.1	86471.7	90699.5	25289.8	22735.6	23308.5	21366.5	23234.5	26406.3	24710.4	23973.3	25565	24421	24124.9
417	[932,934)	73210.7	80527.9	81307.7	75602.2	78573.9	78688	77948.8	82166.4	92220.4	87902.2	76864.5	84606.3	24617.6	23187.6	22137.3	22646.9	22677	24139.3	24948.8	23176.9	25614.3	23834.2	21356.7
418	[934,936)	81271.1	68933	69342.6	65532.3	63592.6	126954	150546	60571.2	77241.9	70688.3	83769.5	77705.2	28331	25251.5	27916.2	27308.2	21875.3	19498.1	19496.6	21412.7	23572.8	20283.9	20311.1
419	[936,938)	62227.1	44722.5	46389.4	44922.8	43093.1	75180.4	93631.6	39733.6	49404.7	46185.5	50741.8	50051.3	24443.1	20713.6	25868.6	26169.8	20628.9	22154.7	20799	18298	20699.4	20737.4	17730.6
420	[938,940)	82660.6	82578.4	77766.9	78025.1	75070.2	80174.1	65622.3	64199	65127.1	63226.8	62334.3	67869.4	65673.9	74933.2	75822.6	58283.5	67115.2	63785.5	65120.5	55559.4	72525.4	67318.4	58838.3
421	[940,942)	334340	360843	314420	205492	200505	249646	244760	236710	246984	252353	213694	234157	130034	118761	85939.5	125340	107713	128507	133148	150312	114414	110373	129336
422	[942,944)	145285	184962	108897	81357.3	58855.7	65501.3	62901.4	62748.2	67350.8	67661.8	58271.3	63821.4	40548.8	40521.5	39003.1	38280.2	37219.9	39813.8	42002	41763.4	41065.2	43519.7	40587.9
423	[944,946)	61380.2	60343.3	64532.3	54428.8	38666.8	37590.9	35401	33848.8	40168.5	42015.8	42258.3	39043.2	21782.6	21527	21076.6	22890.1	23849.9	23721.6	24260.8	22774.2	24900.8	22200.9	22790.1
424	[946,948)	65994.9	67798.7	72279.6	61945.7	70307.4	72812.9	72870.9	68502.6	70566	66572.2	67753.1	72445.4	24175.5	23497	26572.4	26614.1	27054.7	27204.2	27561.2	24781.6	27826.1	24495.9	23419.4
425	[948,950)	254979	269770	282923	250367	254927	287156	264397	251703	317445	301337	294508	304556	64272	167111	55714.7	62826.6	61624.6	65238.8	66973.3	71160.5	64592.5	63419.5	67389.2
426	[950,952)	191411	191051	180505	175357	167131	200554	164932	153669	201709	199091	214445	204711	49729.2	137173	40976.6	44046	45687.4	49797.3	77662	59224.2	53522.1	51013.6	55403.6
427	[952,954)	56450.5	53274.4	81406.4	79896.1	47490.3	52615.9	48812.8	44585.2	52732.6	50592.7	53124.2	53355.7	23507	41616.7	19331.8	20379.9	20481.7	22243.7	43745.3	26358.3	24776.5	22225.8	22767.3
428	[954,956)	51588.1	52657.2	57148.9	52766.1	36959.2	36442.1	34740	32179.2	34600.6	36367.4	34966.9	36708.2	18049.7	17138.5	16266.4	18551.2	18206.4	16681.4	23359	17248.2	18211.9	17351.8	16226.2
429	[956,958)	45320.3	50878.7	37178.7	30681.7	32690.6	33972.2	32953.8	35312.5	30348.9	31917	30925.4	32744.7	18855.9	15482.7	17136.9	16499.8	17374.7	18018.6	16776.3	17579.2	17707.9	15674.8	16331.1
430	[958,960)	34675.8	33827.1	31147	29080.3	28187.9	29791.4	29343.9	30703.8	29009.8	28984.5	32258.4	30202.1	24326.6	216844	20154.6	19448.2	20019	21752.9	22016.1	20323.3	23169.9	21367	27137.7
431	[960,962)	36702.3	39596.5	36792.5	33565.4	30914.5	38539	35428.5	35637.3	38928	42700.5	34313.7	39245.8	24795.1	142811	21433.6	21601.9	19763	22089.7	81504.8	31162.2	27231.6	24228.9	25560.5
432	[962,964)	317177	309429	253822	264245	256680	306840	216495	195352	272969	274981	324745	292175	29310.9	34026.1	29637.6	33431.9	32549.4	29882.4	62723	32986.5	29276.4	28282.7	28583.8
433	[964,966)	237919	229009	204847	191291	184744	206351	182646	163232	211799	205036	212171	212572	25472.3	25138	29473.3	30434.5	29411.5	26736.6	27573.1	27328.1	26453.3	25072.9	25032.2
434	[966,968)	106673	106347	97183.3	85133.2	75807.2	87182.4	76488	75591.3	86985.6	81705.9	81244.1	85701	26682.6	24394.2	25396.6	24052.3	23312.1	24483.8	22825.1	23785.5	25472.3	22613	23286.2
435	[968,970)	48588.8	47415.7	42572.3	40888	39360.8	44044.4	39067.9	37552.8	41357.6	37482	36105.7	38638.8	18517.9	18325.4	18591.1	18864.1	19259.5	20834.2	19127.4	19642.3	18562	17682.5	17670.7
436	[970,972)	62392.5	68661.4	61778.3	55377.6	53421.7	182948	259284	51976.4	66988.7	64341.8	66617	67612.6	28755.9	25542.9	32471.7	24202.8	17931.3	19163.3	18920.7	17796.4	18184	17609.7	15558
437	[972,974)	92733	81646.4	77625.7	60727.3	71277.5	183377	242736	53712	82169	74914.3	79748.6	74323.6	59187.3	51943.9	57400	44459.8	37575.3	39132.9	38063.1	36981.3	35383.7	34578.2	34126.7
438	[974,976)	66186.3	60564.9	58915.4	44344.7	46795.5	70371.8	82021	45758	55801.6	51458.1	56510.7	51498.2	43387.5	37270.1	36970.5	34512.7	33678	34654.4	33713.8	31388.2	29819.2	30618.1	30659
439	[976,978)	61405.1	64506.9	58127.5	51531.2	52910	56496.1	50188.6	47534.9	56268.4	58266.3	57189.7	59992.5	19904.2	22417.4	18892.4	20318.7	20518	20980.5	20715.3	19675.6	20761.4	19301.6	19659.8
440	[978,980)	97543.9	107238	89261.7	94114.8	81101.3	89946.6	81426.4	80633.2	103441	108448	106255	100569	20094.9	18755.8	17906	18429.7	19687.5	16621	18943.4	19101.9	19335.2	19567.5	17261
441	[980,982)	60746.9	66633.1	56079.4	58822.7	49424.1	226050	355987	54110.7	64150.6	65030.5	70522.6	72542	39108.4	35614	47104.8	31684.1	16944.2	17753.8	15949.1	16927.3	19764.1	17042.8	15577.6
442	[982,984)	34596	35728.4	32137.7	31264.6	28435.8	135169	226686	29275	48296.5	34389	36222.1	41025.4	31278.9	31914.9	37957	28837.2	20141	23194.4	22712	19421.3	17075.5	15931.8	15411.2
443	[984,986)	110975	102786	87802.4	94058.1	89841.7	108016	85861.4	70756.1	92857.9	85541.6	92484.1	90163.3	23154.7	23928.9	22220.5	22378.6	21498	22359.2	22176.6	18215.3	18342.7	20378.2	19068
444	[986,988)	100704	92964.1	80461.3	84661.3	81957	86935.9	69091.6	64830.2	75119.8	71823.2	83635	82442.2	23918.7	23234	21666.6	20442.1	21220.2	22585	21990.9	21305.6	22672.8	21274.9	22681.6
445	[988,990)	47863	46549.8	41950.7	42812.2	42250	45374.6	37318.1	38248.3	41071.2	41149.5	41155.7	39959.6	21661.5	19001.3	17674.3	17942.6	19721.3	19596.6	18470.8	19128.1	19616.2	18883.9	19114.4
446	[990,992)	79805.4	77163.3	68424.5	56933	45356.4	43545.3	48399.2	51605.3	50133.9	49556.6	50083.6	47299.3	32991.7	28198.6	33427.8	33228.6	35669	35616.9	34943.7	34397.9	32618	34484	33822.2
447	[992,994)	56753.1	58063.3	54264.9	47174.6	44130.8	45826	45262.1	46980.5	51872.4	57589	48528.1	48205.6	20869.3	19315.6	21517.3	21962.7	21511.1	20959.1	21621.9	20232	21610.5	20872	18558.5
448	[994,996)	41107.8	45318.8	37432.5	35456.1	34987.1	35579.4	36990.9	36424.9	39015	41768.5	37442.3	39114.9	18466.1	15080.2	17503.7	17915	18867.2	19210.3	17285.1	17629.6	18381.8	16402.1	16377.2
449	[996,998)	35187.4	33118.1	32146.5	29103.2	28817.1	29256.6	29506.2	26702.9	26170.4	29572.2	26773.8	28962.8	18076.1	16252.4	17068	15067.7	15682.1	17205.9	16927.1	17867.6	17001.9	17279.7	16991.8
450	[998,1000)	139608	127987	100732	101826	97323.4	110403	85494.3	78830.6	91819.5	88783.2	102331	98933.1	15947.1	17290.3	15379.1	18757.6	16207.1	15728.7	16327.9	16144.5	17259.5	15822.9	14493.4
451	[1000,1002)	126413	115294	95744.2	98340.8	92057.1	103723	81585	73909.3	91740	99655.2	95522.8	93185.2	16576.7	17227.6	16503	16201.7	16580	17353	16305.1	15859.9	17034.2	15732.3	16413.1
452	[1002,1004)	54002.3	49843.4	45689.6	45612.2	44178.3	47194.2	43653.4	37503.9	42292	51350.3	45369.7	44954.2	17461.8	17405.3	15572.7	16621.1	16663.6	17462.1	15411.9	15733.2	16181.1	14730.5	15058.5
453	[1004,1006)	29350.2	28216.8	28706.6	26081.3	25875.1	27314.2	28295.2	22348.1	27388.8	27001.6	25597.4	26612.8	16151.3	16578.8	15881	16546.2	14728.7	15580.3	17988.4	17040.3	16457.7	15920.5	14509.1
454	[1006,1008)	41172.3	42536.6	39956.6	39662.9	36990.5	38835.6	36908.6	33768	35135.4	36162.4	37057.7	37385.6	18288.3	17922.4	15876.9	17378.4	17874.7	17985.2	18572.6	16831.4	18436	16839.8	14768.7
455	[1008,1010)	40322.7	40586.9	37315.4	34331.1	32532.6	34807.7	32086.6	30560.4	33300.3	34028.8	33163.4	34272.9	15303.3	14709.8	14996.4	15716.5	16039.3	15726.9	15808.2	17001.7	17504.3	15903.7	16403.2
456	[1010,1012)	30353.8	32206.7	30584.5	28357.5	26805.6	27884.1	26023.5	25346.8	26441.9	25363	26033.7	28840.4	15683.9	15989.3	15313	16078.2	14195.5	14863.1	15465.5	15473.8	16134.8	17092.6	14065
457	[1012,1014)	42624.5	44789.1	38601.8	36695.3	34219.4	35687	31963.8	31594	32895.5	36543.8	36542.1	35665.4	16109.9	14893.9	14055.4	14885.2	14917.2	15814.4	14626.6	15125.8	15397.7	14571.8	14221.1
458	[1014,1016)	51449.3	45002.9	40362.4	39800	37308.8	38117.6	35163.5	32948.9	38994.7	39531.1	37225.7	37510.5	15114.9	15084.3	15828.6	14946.3	15914.4	15512.8	16943.1	14901.3	15182.1	13527.2	13805.4
459	[1016,1018)	44969.6	40557.3	39684.6	37774.9	35303.4	37397	35251.5	36882.4	36610.7	37470.9	37594.9	35571.4	18809.7	21790.6	17616.2	18651.5	18396	18903.4	18846.6	19975.9	19382	19212.5	18778.7
460	[1018,1020)	34320.2	33744.4	32729.1	29683.5	28158.2	29498.6	29303.4	29043.1	30672.8	31132.7	29104.6	30762.5	18255.3	20877.5	16637.9	17216.2	17720.6	18662.5	20359.2	19288.6	19785.4	18177.2	17683.3
461	[1020,1022)	39533.5	36900	35089.5	35771.1	32423.4	34557.1	31836.5	29650.9	33531.5	33979.2	31841.1	31676.1	15804.8	16000.1	15737.6	14932.3	16898.9	15951.1	16697.6	16905.8	15338.6	14616.2	14777.9
462	[1022,1024)	37877	35767.6	35778.3	33764.6	38624.2	36323.7	29873.8	27681.9	30973.8	32145.7	31948.7	32748.3	16845.1	14478.7	16193	13977.2	15713.6	13383.7	15531.3	13089.5	14278.6	14984.1	14606.4
463	[1024,1026)	27493.1	27973.4	27302.1	25392.3	30556.5	26858.3	26825.5	26302.8	22345.5	25558.4	24906.4	23906.2	16778.5	14219.5	13339.7	14404.6	12954.7	13661.3	14542.1	13991.7	14378.1	13717.5	13061.3
464	[1026,1028)	28028.2	25050.9	25493.9	24810.8	24950.4	24940.8	25945.3	22438.9	24875.5	22945.9	24449.8	26187.4	15852.5	24599.2	13411.4	14759.7	13694.5	13894.4	15161.3	14343.6	13747.8	14638.1	14296.7
465	[1028,1030)	33750.8	31933.4	30164.4	31554.3	30572.6	29522.8	28835.7	27224	30365.5	31579.2	28642.8	29198.9	19007.7	21366.5	14525	14544	14691.9	14598.6	17924.8	16913.3	15231.1	14152.2	14385.5
466	[1030,1032)	48016	49781	48182.7	50452.9	47773.3	52967.4	52097.3	49868	55579.2	56142.1	54149.7	60542.5	27831.1	24179.2	25075	26417.1	29272.6	27024.6	27860.2	24661.8	25704.9	23957.5	24755.4
467	[1032,1034)	61146.1	59913.4	63027.3	64971.9	63451.1	63507.9	68590.2	62550.4	65854.1	66144.2	67482.7	66078.3	38489.4	41576.2	40342.4	43766.7	40423.9	44690.3	42313.6	39683.4	41349	39563	41011.8
468	[1034,1036)	44709.2	44986.4	45748.7	42211	40270.9	47033.3	46877	45678.1	51444.6	49155.8	43849.3	52904.5	26663.3	24264	24841.6	23250.5	27154.3	23757.9	25715.3	26166.8	27382.9	24904.5	27598.2
469	[1036,1038)	32658.4	30873.3	31160.1	28412.6	27030.7	28486.8	28364.8	25436.2	29649.6	27891.1	26334.6	31039.5	15345.8	14524.3	14881.2	14009.7	16221.3	15315.4	16573.9	15881.3	15753.2	15531.6	13879.7
470	[1038,1040)	31208.9	31922.4	30088.5	28546.3	27305.9	31398	32010.5	28200.2	28988	28058.8	27394.9	28895.9	17509.3	14913	16161.3	15612.9	16185.2	16642.4	16110.3	15587.5	16419.6	14033.5	14168.3
471	[1040,1042)	28351.8	29569.6	29300.8	26578.4	27030.5	30176.8	32583.1	26072.4	26685.2	27989.1	30158.5	26686.1	19506.6	17712.4	17192.7	17621.1	17708	19256.6	18815.9	18621.3	17507.7	16330.2	14979.3
472	[1042,1044)	30308.8	27717.2	27782.8	29258.7	26980.6	27323.1	26799.1	25145.2	27895.4	27731.7	26802.6	26953.4	16317.7	15650.1	14205.8	15748.4	15449.6	16443.8	18005.9	15921.2	17735.2	15834.7	14629.1
473	[1044,1046)	29535.4	29858.2	29165.5	26941.7	25473.5	26506.6	26083.9	24522.6	26311.4	25554.9	24845.6	26644.4	13566.1	14496.7	13093	13218	15300.8	14696.9	14532.3	13717.8	15095.4	13044.3	14036.9
474	[1046,1048)	29805.5	28516.5	29564.4	25043.4	26609.7	26992.2	25232.9	23854	24169	26631.7	24681.2	26556.9	14345.5	12493.5	14244.7	14128.6	12449.1	14155.6	13657.1	14041	13260.5	12914.6	14180.2
475	[1048,1050)	33665.3	37283.4	34024.1	30870.9	29625.3	39571	46720.7	32871	33317.5	32739.6	29073.5	34385.3	18552.3	18640.4	18248.8	16797.8	15288.9	15303.8	15723.8	15960.7	16605.3	15794.9	13484.3
476	[1050,1052)	32321.5	39574.4	36086	30281	30489.2	41925.1	42907.1	35533.7	42435.9	56591.5	29742.7	36815.5	14881.4	16378.4	16530.7	15559.4	14619.6	14937.4	14999.8	13824.8	14039.7	12476.1	13751.8
477	[1052,1054)	33177.9	37820.4	36747.6	31392.8	30927.6	36032.8	33895.6	31385.9	39667.6	50994.1	30180.2	34759	12820.6	12639.6	12837	12511.1	13075.4	13568	12661.2	11682.8	13668.8	12403.8	12387
478	[1054,1056)	28638.7	27951.9	26549.3	24834.1	24211.6	25896.7	24004.2	23913.4	25530.3	28297	24017	23394.5	12466.8	11428.5	13346.2	12784.7	12864	12236.3	12071.6	13870.1	14033.5	13859.2	11613
479	[1056,1058)	26413.3	24073.9	24164	22702.3	22069.8	21978.7	20977.3	21620.8	19993.6	23228.5	19874.7	20589.3	12723.5	11713.5	13331	12064.4	12190.9	12908	12400.3	11740.6	12656.2	11602.5	11362.9
480	[1058,1060)	25173.1	24759.8	23201.9	22122.1	20965.4	22707.7	20790.8	20992.2	21742.2	22846.7	21157.3	20941.9	12979.6	12616.8	12572.8	12859.8	11812.8	12727.3	12833.3	12175.1	12372.4	12076.8	12222.8
481	[1060,1062)	30458.4	28002.8	25894.3	24860.1	26229.7	28710.1	25176.2	21097.6	21595.3	21414.4	22546.5	23093.5	13609.1	13860.5	12472	13094.2	11727.2	12031.1	11832.6	12093.2	13079.3	11471	12048.5
482	[1062,1064)	35355.8	36866.6	35754.1	31721.6	29970.4	35445.1	34857.8	34871.7	37536.5	35298.9	28446.6	38281.7	14017.8	12205.2	14425.7	14490.7	13969.2	14733.7	12945.3	13383	13445.9	12214.7	12493.2
483	[1064,1066)	37698.4	51523.3	48065	41190	34234.2	44478.5	45713.1	48328.3	56170.9	50933	34480.8	50423.9	13520.8	12921.1	13643.9	14092.3	14525.1	14191	15193.7	13798.7	14864.8	14035.4	14693.4
484	[1066,1068)	97576.9	89356.4	98018	79614.6	78184.2	83451.1	92235.4	81745.9	94085.1	88254	81189.9	110708	26618	25724.8	26678.7	26070.3	29857.2	27706.5	26412.2	23960	24806.5	23804.4	22677.7
485	[1068,1070)	249516	262968	223471	200862	191213	195929	176289	179009	167193	150931	140117	133283	55561.4	56127.8	58461.9	57237.8	58900.3	50282.9	53614.4	48298.7	50343.5	51764.2	49415.6
486	[1070,1072)	200617	240660	218205	152974	110973	161079	184276	178967	151656	157475	127638	156786	60315.4	63784.2	61587.5	59174.4	63829.2	56916.9	54185	48593.5	55022.5	50848	53509.6
487	[1072,1074)	372800	343177	270623	200568	174874	208189	183827	175985	136708	145056	89626.5	137239	37737.7	45587.8	40093.7	44202.6	42846.2	36911.1	35479.1	34717.6	34808.8	32059.2	26835
488	[1074,1076)	56259.3	88362.3	98283.3	68754.4	58600.5	72605.6	73179.4	68330.2	88190.7	83736.3	54406.4	67810.5	14277.8	17752.8	15600.1	13301.6	16823.3	15462.8	15221.5	16496.4	14716.5	13362.1	13846.9
489	[1076,1078)	158529	193924	192982	144955	128979	174845	156236	170355	177916	176170	128139	155161	29657.6	31884.2	32365.1	32889.5	34410.7	34678	33638.8	29829	32424.4	30598.2	31564
490	[1078,1080)	1.1482e+06	1.58862e+06	1.56963e+06	1.18363e+06	1.07904e+06	1.32721e+06	1.37145e+06	1.43805e+06	1.59913e+06	1.57342e+06	1.06221e+06	1.51939e+06	235320	315857	257589	256879	345476	318769	295412	250154	265314	251892	232927
491	[1080,1082)	89477.7	118109	114022	94220.2	84873.7	109667	114378	117607	143694	145892	100778	137205	54744.7	53861.4	60942.7	54054.6	54489	51852.7	53279.8	52910.7	48790.8	55089.1	49589
492	[1082,1084)	32248.9	34303	33293.9	28045.7	25173.9	28513.4	29170.9	30952.8	31302.9	31634.2	26272.2	32360.7	14430.5	14081.1	14296	14852.4	14847.3	13773.2	15048	13969.8	14581.8	13657.4	12140.6
493	[1084,1086)	26983.1	30850.1	31119.6	26058.3	22730.1	28385.7	26771.8	26254.4	28461.4	26601.5	22861.2	27784.5	12381.8	11940.5	11406.4	13223.6	12664.4	11974.7	14523.1	12364.1	13647.4	11261.2	11678.1
494	[1086,1088)	27399.6	30563.5	32209.4	25684.5	24846.3	28090.7	26130.3	25129.2	32364.7	28921.6	22030.9	25505.1	12333	13431.3	11899.1	11193.6	12731	11484.2	12795.5	11162.1	13310.1	12374	11184.3
495	[1088,1090)	27334.6	31038.3	29497.4	28460.3	23105.2	30617.1	27403.7	27432.9	28944.3	27861.5	24204.4	26743.8	13671.5	12208.6	12750.7	13292.1	14051	13792.2	14209	13182.1	12840.3	13312	13000.3
496	[1090,1092)	30954.6	33882.2	31701.4	30497.5	27498.2	30667	30727.5	29867.9	29258.2	28401.8	27284.2	32375.8	14342.2	13671	13772.5	14455.5	15238.1	14363.3	15891.8	13985.6	14235.8	14457.7	13914.9
497	[1092,1094)	32926.8	32402.9	34108.8	36180.4	32386.6	30716.7	36934.1	31602.8	34033.9	30489.2	28870.8	32205.4	12448.8	12284.9	11829.2	12916.9	12885.1	13447.7	13228.6	11945.2	13343.3	11204.9	11324.9
498	[1094,1096)	65617.4	76956.5	71341.6	59963.3	54365.3	64347.1	61939	63135.3	68335	61905.5	47553.9	62428.1	13624.2	15247.5	13936.9	13360.8	16681.4	16248.7	15801.3	12199.4	15430.1	13433	12501.7
499	[1096,1098)	48066.3	58672.8	54188	46398	37338.4	49579.1	48676.2	47265.7	54494.8	51609.6	35028.5	45009.2	14034.5	14779.4	14079.5	12928	15520.1	14686.4	14749	11829.9	13451.4	11483.9	13323.9
500	[1098,1100)	45743.1	48663.3	47160.9	41533.4	38705.7	44339.2	42653.7	42554.9	44698.5	43079.4	36147.5	42141.6	14491.4	16886.4	14804.3	14631.6	16885.8	16816.5	14665.1	13257.1	14671	13819.7	14224.3
501	[1100,1102)	74048.2	86959.3	87423.9	80053.9	72017.4	79504.6	79820.6	82054.6	89233.9	82768	68812.9	83542.6	35886	39296.3	36536.6	35114.8	41633.8	39406.7	40384.2	35175.6	37731.8	35673.4	35201.3
502	[1102,1104)	27298.9	32730.3	32986.9	25486.6	24879.5	29329.5	29451.5	29591.7	30454.6	27892.9	22436.4	28546.2	15214.6	12480.3	14552.6	14537.7	14569.4	13585.4	14701.6	13235.7	13022.3	13178.4	12752.4
503	[1104,1106)	42449.2	48383.7	44668.7	41370.2	40034	40580.1	40926.8	40711.7	41833.9	39091	35970.6	39155.2	9880.42	9780.43	9490.6	10021.1	10632.5	10981.3	11142.4	10644.1	9583.65	9480.18	8705.59
504	[1106,1108)	38180.4	39186.7	35691.5	31488.4	32224.2	34264.2	33991.1	32137.2	32760.9	35139.6	32247.1	35761.1	10692.3	10991.1	10090.1	10558.4	10291.7	11295.4	11472.7	10547.4	10038.5	9827.55	8789.78
505	[1108,1110)	39029.4	44930.5	46608.2	40548.1	39232.4	44418.6	54354.4	45632.9	63053.7	53684.7	39195.1	53743.5	13251.2	15637.7	13716.2	14337.2	15945.6	17226	15728.7	14034.3	14789.8	13134.8	13232.4
506	[1110,1112)	28560.5	32567.2	34868.4	31589.3	27819.8	34079.9	37353.2	32653	42214.3	37891.6	26628.1	36432.6	11757.9	12005.1	11962	11818.6	12432.5	13285.3	11985	13105.9	12487.4	11013.1	10241.7
507	[1112,1114)	21212	23199.3	22970.6	19991.6	18386.4	21292.5	21359.6	22623.9	22234.2	21873.5	19211.3	24021.4	10614.3	9288.45	9518.57	10860.5	10075.6	10149.5	11205.9	9310.89	10618.5	9974.09	9646.95
508	[1114,1116)	22276.9	25780.9	25452.3	22709.3	22633.8	23526.8	24738.5	23422.9	22892.3	23926.1	20001.5	23088.1	10006.4	9490.09	9321.47	9473.03	10641.2	10063.2	11317.1	8910.7	9714.94	9387.39	9003.36
509	[1116,1118)	24059.1	24854.4	24535.7	23344.3	22131.9	24099.3	24888.1	23887.7	23801.5	22647.8	21503.9	23294.7	10731.9	10265.4	9809.66	10102.2	10644.5	10627.3	10591	11380.5	10709	10808.9	10027.4
510	[1118,1120)	19891.5	22493.3	21519.6	20053.2	18235.4	19157.5	21282.1	21138.5	22488.9	20877.3	17721.5	19376.1	9768.79	10564.2	9206.04	9664.15	11032	9282.63	10641.8	9510.81	9762.54	9543.75	9000.49
511	[1120,1122)	35313	39693.7	37361.9	29767.4	27372.9	36372.9	33899.3	35824.2	54640.9	43598.8	27388	35888.2	11115.2	12604.2	10361.9	11412.2	11515.3	10790.8	11901.3	9569.32	10551.5	10581.2	10268.3
512	[1122,1124)	46111	48556.2	48065.7	39541.2	36075.2	45549	42651.3	45093.5	51377.7	48028.5	38499.8	43679.2	13880.8	14432.6	14285.7	14012.9	14854.7	15480.7	15893.2	13156.9	13282	13315.6	12626.7
513	[1124,1126)	25807.9	26353.9	25521.2	22459.2	21234.3	22899.2	22558.6	23494.6	23343.6	22299.7	19748.6	22002.4	10310	10646	9239.07	10907.2	10962	10254.3	10235.2	9172.78	9169.71	9421.94	8082.32
514	[1126,1128)	41660	43588.3	41892	35341	31263.4	35691.3	35040.5	30570.7	30514.3	27826.6	28729.1	32488.6	13312.6	11693.7	13177	12949.4	12581.7	11147.9	13206.6	10866.7	11025.2	10941.2	10398.4
515	[1128,1130)	37176.9	36666.2	35420.3	30312.5	27908.5	30605.4	27899.5	25907.6	25463	23632.8	20343.5	24149.8	10836.5	11161.4	11512.1	11927.1	12487.1	11350	10871.4	10269.3	10611	9067.62	9385.6
516	[1130,1132)	47826.2	42844.4	36868.5	32664.2	28350.3	29965.1	27688.9	27100.4	24989.4	23045.1	20256.9	21956.8	10509.1	10642.6	10795.2	10262.4	10640.8	9526.49	10907.6	10512.2	10573.4	10967.3	10252.2
517	[1132,1134)	22251.5	24418.3	23829.5	19855.4	19719.7	21506.5	21136.7	22091.3	24548.1	19996.5	16941.2	21454.2	8776.94	8492.4	9106.63	9878.65	9352.74	10147.3	8764.36	9213.97	9713.7	9048.96	8921.48
518	[1134,1136)	27486.8	26996.7	29224	25647.1	22751.2	25853.1	25195.1	25962.6	26694.3	25115.6	22991	22327	10882.5	10450.7	10027	9078.25	10802.4	10141.7	11094.2	10222.8	10647.9	9952.81	8534.25
519	[1136,1138)	57893.5	62939.8	61810.8	54850.4	50783.5	55617.8	54933.5	58273.9	59137.6	54228.2	47600.5	55400	21992.6	23214.7	21889	22170	23176.7	21361	21649.8	21461.9	19354.8	21785.7	20118.3
520	[1138,1140)	34244.3	38982.7	37747.4	32280.9	28773	33183.8	32630	31392.4	33984.2	32208.8	26894.7	30023.8	13829.1	14437.4	14495.4	14075.7	14236.5	14916.1	15229.3	12323.2	13379.2	13445.7	12630
521	[1140,1142)	17905.6	19435.3	19919	16714	16061.6	17404.5	18394	17456.3	16837.3	16610.6	15343.2	16657.8	8895.61	9687.04	9270.4	9308.29	9359.14	9141.96	8892.29	9897.42	9789.43	9307.86	8837.95
522	[1142,1144)	16900.4	17384.3	18570.3	14932.8	15175.8	15782.2	15189.7	15446.1	15960.3	16325.6	13037.2	14144.1	8014.79	9108.09	7703.91	8161.26	8796.29	9153.77	8486.68	7798.91	7911.97	7765.58	7719.17
523	[1144,1146)	27244.8	29843.2	31618.5	28481.6	25914	30763.3	28952.1	29822.8	30482.8	27061	24727.7	27761.1	11352.7	11588.2	10744.7	11344.5	12242.9	11739.7	11627.2	9621.27	10268.2	10321.2	9784.65
524	[1146,1148)	66424.5	73683.9	77782.9	68668.2	62204	72420.5	74238.6	76327.7	78544.8	76263.2	61576.9	72164.9	30675.5	32888.3	32253.2	29373.4	37381.1	34169.8	31381.6	31510.6	30723.2	30194.2	29038.7
525	[1148,1150)	25074	28141.5	26427.8	22856.7	23897.7	26527.9	24272.1	25529	25857.5	25390.4	21758.7	24403.5	13168.7	12901.1	13293.2	12992	13607.1	13627.4	13225.2	14327.1	12945.8	12152.4	11891.7
526	[1150,1152)	17930.2	18007.4	18545.7	18454.7	16061.4	16887.1	17307.6	15917.2	16506.9	14618.6	15034.3	14548.9	8529.76	8540.18	9067.6	8218.4	8098.33	8971.25	8516.57	8174.93	8614.84	8147.12	7110.47
527	[1152,1154)	17139.4	18190.2	17369.8	15459.4	15137.6	15396	16319.3	16939.2	16416.3	14376.6	13518.5	16091	9524.46	7676.34	8024.78	8580.51	7946.28	9771.15	8811.95	8793.71	9206.27	7797.49	7074.11
528	[1154,1156)	16667.6	16859.2	17753.9	14615.6	14334.5	15269.1	16038	15336.5	16226	15700	14550.6	14726.6	7273.4	7897.05	7901.39	7689.49	8575.49	9033.18	8099.65	7818.88	8107.31	8107.68	7443.7
529	[1156,1158)	17067	16270.4	17474.8	15038.6	14495	15800.7	15532.8	15464.2	14679.2	15576.6	14983.9	14273.1	7893.2	8608.05	8068.56	9193.12	8370.85	8801.6	8871.36	7436.12	7456.93	8170.95	7641.29
530	[1158,1160)	27803.3	25302.2	24234.1	24442.8	22642	22288.2	24250.2	23837.1	25025.3	22851.4	20808.2	22765.7	14991.4	14291	12036.8	13399.9	14431	13127.3	13780.2	12346.3	13535.3	11739.6	12553.2
531	[1160,1162)	21745.4	21430.5	21085.5	19358.4	18925.3	17652.3	19110.3	18640.8	19060.9	18653.2	18192.2	17989.7	10823.6	12391.8	10030.8	10350	11275.6	10640.9	11027.5	9393.7	10219.7	9928.79	9018.75
532	[1162,1164)	16778.9	17920.8	18221.4	16752.4	16288	17201.9	17757.2	15353.9	16062	16046.5	13788.9	16300.6	9237.61	8234.55	7959.9	8472.16	8236.35	8683.41	9148.8	8183.09	8224.73	7770.48	7089.04
533	[1164,1166)	26233.2	24898.9	26124.6	24690.4	24317.9	26846.7	28349.5	25814.1	21037.7	22376.5	21309.2	21390.4	15431.1	13236.1	14882	16970.2	12944.9	14632.4	15767.2	16001.2	15214.1	13330.8	13483.8
534	[1166,1168)	34245.1	34823	35073.7	31375.4	28917.7	31085.1	32434.1	29230.3	30705.6	31199.6	28053.1	28893.4	22033.6	20805.8	17212.6	18945.3	22608.1	19989.4	19370.2	17952.5	18303.7	15689.1	19139.4
535	[1168,1170)	27940.7	28206	38438.1	28546.2	27313.3	31683.7	27472.8	29474.9	32461.5	31523.1	27445.2	31624	19656.6	21060.5	18262.8	18449.8	19356.2	20220.8	20466.5	19032.6	19460.6	20273.9	16510.7
536	[1170,1172)	15290.7	16130.2	16010.2	16164	15690.5	15672.4	16923.8	16149.8	15711.1	15176.6	14388.1	15721.4	9629.37	8823.68	8666.1	8777.93	10238.8	9355.71	9686.26	9313.85	9388.29	9058.18	9135.78
537	[1172,1174)	13076.9	13784.5	13442	11966	11748.7	12332.3	10725.3	12246.1	12164.2	16153	10595.3	11853.6	8251.99	6373.26	6711.9	6826.08	7578.38	6953.23	7390.53	7737.76	9448.49	6683.55	6318.66
538	[1174,1176)	15634.8	15001.8	16250.7	14028.6	14061.9	15199.1	15914.9	13808.6	14820.6	15732.1	13606.1	14276.9	11214.5	10432.8	9907.63	10616.3	9922.12	9873.84	11845.3	20630.5	16383.3	10205.2	10214
539	[1176,1178)	14702.6	16946.1	16644.8	16132.7	14817	15330.6	15678.1	14597.8	16364.8	15060.8	15141.3	15762.2	10224.6	9441.22	9741.93	10353.6	10726.5	9702.83	11361.7	19364.8	12280.3	10062.7	8903.37
540	[1178,1180)	13605	15104.9	14270.4	12922.1	11885.3	15587.6	13763	13603.1	16392	14561.9	11968.8	12747.9	7469.68	6647.41	7189.4	6605.61	7855.87	7574.99	7996.63	7887.01	8574.7	7787.75	7711.76
541	[1180,1182)	17132.2	17934.8	18814.7	17694	14467.2	17721.4	16921.1	16577.1	20293.8	17950.6	17445.4	20024.8	10432	8538.08	8302.82	8580.9	9786.78	8870.19	8860.41	8670.09	9398.16	8133.83	7932.1
542	[1182,1184)	15298.6	14532.6	14727.7	14401.7	13481.4	13156.7	13788.7	12955.9	13675.1	12162.6	12140.6	11920.8	7978.98	6468.11	6608.11	7999.26	8663.35	7919.37	8233.16	7270.08	6975.71	6662.01	7029.03
543	[1184,1186)	14283.9	13856.4	15203.5	12872.1	12042.9	11699.5	13987.4	13006.5	11300.9	10989	9853.94	11835.1	8335.57	7215.57	7159.24	6838.29	7380.39	7734.73	8092.13	6323.66	6622.81	6717.35	6021.89
544	[1186,1188)	19917	19910	18205.1	21112.9	21533.7	21727.5	18182.3	18334.1	16727.7	16029.1	18849.9	21799.2	6118.25	7321.96	6685.26	6493.72	6671.4	7525.44	7172.21	6394.15	6897.71	6296.15	6349.4
545	[1188,1190)	18306.1	17255.7	17987.1	18105.3	17746.3	20011.5	17458	15845.5	15114.4	14284.2	16222.6	19910.6	7648.39	6741.18	6624.87	6461.28	7085.41	6134.83	6721.35	7363.16	6374.91	7763.46	6324.33
546	[1190,1192)	15569.4	18031.4	17251.9	15185.6	13868.8	16034.6	16228.2	15526.1	16115.5	14060.3	12842.9	13887.6	7043.42	7629.6	6593.02	6712.65	6278.68	7691.11	7325.47	6792.82	8370.88	6582.24	6283.27
547	[1192,1194)	23329.6	28807.6	26745.9	22264	17109.7	20348.9	23773.3	22109.7	21713	25020.4	16800	23132.3	10852	10442.5	11674	12206.3	12180.4	13723.7	12620.9	11775.8	10022.5	12106	10210.5
548	[1194,1196)	51299.4	65927.3	62363.1	53183.5	46729.8	57062.1	55940.3	66969.7	73914.3	67791.2	51406.1	67713.9	12813.2	15384.9	11596.8	12994.4	16180.7	13483.8	14829.5	12625.3	12363.8	11668.6	11119.5
549	[1196,1198)	22760.9	27078.3	28632.7	22700.2	21160	27039	26403.5	29428	33874.9	29363.8	20622.5	27212.3	8786.86	9800.93	8484.53	9627.79	10008.9	9502.26	8166.14	9103.91	9033.5	8234.28	7424.01
550	[1198,1200)	14532.3	17517.8	15745.6	15141.1	13502.1	15567.1	15593.4	15005.8	19980.2	15961.1	14086	14562.9	7065.98	6910.03	6121.44	6224.25	7321.35	7388.43	7749.02	7436	6734.52	6230.66	6575.1
551	[1200,1202)	13803.4	12563	13014.5	11483.7	12104.2	13843.5	12638	13429.6	14298.5	13092.7	10605.4	12501.2	6243.94	5952.21	6135.74	6644.19	5757.84	6985.84	6272.47	5865.95	7008.58	6973.67	5942.14
552	[1202,1204)	12978.9	13400.1	13422.2	11991.5	11660.8	12442.6	12076.5	13864.6	12863.1	12195.8	12147.4	13130.8	7458.82	5837.23	7059.58	7594.51	7042.86	7176.47	7536.33	6927.62	6850.69	6385.21	5772.2
553	[1204,1206)	16546.9	17009.2	16784.2	15635.5	12518.2	14376.1	14977.5	16405.1	16260.3	17066.2	16269.5	15637.6	8942.96	8806.26	7851.09	8111.1	8969.81	8187.34	7750.56	8522.85	9275.79	7985.82	8275.81
554	[1206,1208)	16177.2	14045.6	13571.1	12868.7	11086.8	12298.5	14194.6	12033.7	12061.3	11542.8	13108.5	12286.1	8011.2	7144.86	7005.39	7450.66	8552.89	8914.04	6839.67	7799.02	7813.38	7580.42	7294.04
555	[1208,1210)	32100.1	36356.6	29796.2	29657.3	31830.3	33966.9	32182.9	28453.3	29791.2	27542.6	29961.6	36263.7	7056.05	7498.01	7973.62	8191.63	7588.98	7721.02	6873.29	7577.78	7175.39	7439.3	6354.43
556	[1210,1212)	35043.6	43658.1	41949	35894.9	33362.9	42386.5	37989	41010.8	42708.6	43414.5	31327.1	45849.1	6788.71	6966.01	6541.31	6824.11	7683.94	7341.53	7310.4	7248.83	6770.03	7108.37	6420.14
557	[1212,1214)	25946.2	41235.6	38251.4	27399.8	22753.4	33462	37235.1	35641.8	45016.1	46582.3	25960.1	39589.3	6726.44	6965	7884.15	7737.33	7567.32	7765.67	7839.98	7432.3	8167.92	7848.01	6786.85
558	[1214,1216)	21196.8	27391.9	26519	21299.1	17094.6	22947.7	23641.7	23766.6	33680.7	32212.2	20780.4	26055.1	8462.46	8623.94	8256.06	8121.61	8784.2	8755.87	8459.15	8110.98	8837.77	7795.59	8187.27
559	[1216,1218)	14412.4	24322.9	18745.6	14887.2	13707.5	15034	15577.2	17515.7	22359.2	19478.4	13195	17168.3	6576.07	5873.62	6377.11	6900.64	5894.69	6065.67	6315.56	5826.29	6015.63	5589.98	6474.87
560	[1218,1220)	195445	237654	230091	167576	152252	192299	204235	205848	232725	241841	163739	197871	6490.58	6906.03	7473.47	7463.8	8344.14	7584.47	7911.97	6501.64	6622.28	7482.78	5796.68
561	[1220,1222)	92151.2	122223	113912	87143.2	77059.3	94604	97696.8	101764	104916	114044	84174.5	95955.5	5309.92	6147.79	5638.51	6651.23	7221.56	6865.79	7310.52	5631.79	6369.04	5570.38	5562.3
562	[1222,1224)	17150.6	16674.7	18402.4	15564.5	12424.6	14905.5	14668.1	14946.8	16466.4	17107.3	13193.1	14661	6379.27	5060.65	7131.4	5855.19	6448.57	5556.15	5371.59	5216.83	6362.78	5810.91	5368.79
563	[1224,1226)	16505.3	24356	23169.5	17948.2	16524	19054.4	20520.4	22082.9	24888.1	25604.9	16806.4	24261.1	6712.92	7276.82	7042.28	7093.35	6765.96	6858.12	6897.33	7397.49	6845.74	6190.04	6139.68
564	[1226,1228)	29722	43046	43555.6	31693.7	26911.3	34453	36169.6	43118.5	47836.8	46176.7	26869	41124.9	9563.73	9471.1	9106.36	9043.13	11442.8	9586.95	9731.59	8657.74	9394.15	8156.49	8032.82
565	[1228,1230)	18999.9	27093.2	28089.7	21595.9	18542.7	22850.3	25262.7	27477.6	31519.6	29945.3	18144.8	27521.2	6932.14	7086.13	7518.86	6249.06	6899.71	6972.07	6862.37	6889.51	7110.65	7210.29	6713.18
566	[1230,1232)	12198.1	11124.8	12419.7	12253.3	10561.8	12293.2	13346.2	13613.5	14160.3	12883	12797.6	12934.5	5249.86	4851.07	5658.96	4942.3	5603.81	5795.71	5712.55	4925.71	5395.71	5075.53	5169.17
567	[1232,1234)	11236.2	10420.9	11954.8	10088.7	9879.62	10641.8	12549.6	10602.5	10810.4	10527	8126.03	9616.69	5347.83	5725.21	5445.8	5086.96	5421.76	6138.47	5260.93	5223.33	5412.11	4210.87	4277.35
568	[1234,1236)	11833.3	11306.3	12603.8	11796.6	11378.9	12962	12751.2	12884.4	13286.4	13811.1	12143.2	12493.1	5664.14	5871.32	6312.26	6298.99	6003.12	7127.48	6206.92	6018.17	6148.06	4846.27	5781.11
569	[1236,1238)	13117	12915.5	14830.6	14711.7	14013.5	13820.9	15101.4	14521.8	14801.6	14942.6	15417.5	15633.8	9326.88	10619.3	8874.4	8773.24	10126.1	10589.9	9473.55	9587.71	9259.21	9288.77	8747.68
570	[1238,1240)	11072.3	11929.8	12356.8	11459.2	11340.5	10679.8	11113	10267.1	10984.3	10166.5	10607.9	11174.7	5974.86	5492.52	6621.82	4931.68	6392.65	6458.13	6608.32	5512.97	6548.92	6315.63	5449.76
571	[1240,1242)	26486.3	26850.1	26674.2	26670.4	25795.6	24476.7	24817.3	25298.7	25069.7	24220.9	21628.3	24322.3	5270.55	5873.51	6034.42	6211.75	6369.16	6441.88	7232.6	5364.93	5989.62	5896.57	5237.05
572	[1242,1244)	22340.1	21672.4	21290.1	21579	20292.3	20092.7	20139.7	19422.9	21608.1	19967.2	19809.8	19613.3	5573.11	5290.56	5581.96	5517.46	5921.88	5749.05	6565.49	5545.72	5966.67	5319.14	4578.1
573	[1244,1246)	12131.3	13871.1	13224.8	12776.4	10264.6	11199.5	12190.1	11547.5	13714.1	13446.6	9737.49	11251.9	4701.57	5055.62	4503.91	5173.99	4943.11	4658.14	4406.79	4181.03	4770.31	4384.39	4121.01
574	[1246,1248)	14918.3	18654.3	18624.8	13712.4	12183.8	15312.2	14566.3	15774.6	15068.2	15585.7	11316.1	14106.5	5373.77	4246.34	4553.49	4838.74	5076.12	4900.75	5419.35	4857.68	4356.99	4836.56	3805.79
575	[1248,1250)	15717.4	18997.5	18889.1	14791.8	12155.2	15180.8	15724	15939.8	18029.8	17741.4	12185.2	16198	5565.61	4841.87	5433.72	4959.7	5271.05	4484.22	5168.24	5019.12	4760.53	5223.37	4692.39
576	[1250,1252)	13052.2	14579.5	14351.3	10957.4	10065.5	12722.1	13414.2	11758.9	14461.6	15051.7	9302.63	12331.9	4947.9	5020.76	4561.64	4764.07	4561.59	5370.7	4168.08	3987.56	4874.54	4691.52	3962.08
577	[1252,1254)	10502.4	12567	12333.6	10176.5	9505.14	9432.74	11249	9434.07	11188.7	9795.85	8684.56	10366.1	4911.39	4204.89	5489.27	4994.99	4312.18	5004.72	4962.79	4446	4978.43	4168.58	4684.81
578	[1254,1256)	9654.12	11539.8	10804.5	9071.51	8319.62	10029.8	10788	9552.3	10521.2	10763	7916.74	10697.8	4171.41	4086.61	3962.02	4804.82	4472.89	4241.19	4488.74	4350.41	4014.05	4128.15	4642.9
579	[1256,1258)	15317.6	18157.3	11565.1	8935.87	8959.1	9348.27	11063.2	9233.54	10418.3	11130	9024.22	8916.99	4577.25	4386.36	4198	4157.15	4101.82	4285.36	4093.56	5359.98	4848.72	3906.98	2963.55
580	[1258,1260)	12710.6	12754.1	9680.23	8977.45	8399.56	8728.6	9705.31	9403.26	10850.4	10275.2	7420.32	10431.7	3889.46	4685.97	4698.97	3724.24	4461.64	4831.48	3905.65	4539.59	5265.95	4654.84	4036.51
581	[1260,1262)	11480.8	12301.5	11908.9	9279.07	8305.89	10131.9	10190.9	10460.7	10146.2	9297.76	8138.75	11035	3816.83	4588.27	4304.19	4006.15	4150.59	4653.15	5468.48	4988.67	4874.02	4293.26	3858.04
582	[1262,1264)	12894.7	15341.8	14171.5	11929.6	10311.4	12714.1	12168.4	12855.1	12936.7	12842.3	10387	12229.2	4437.87	4639.95	4488.81	3923.59	5166.83	5077.82	5326.26	4523.78	4529.81	3843.95	3617.15
583	[1264,1266)	13232.6	14348.3	13188.9	11384.6	9766.84	10786.7	11434.4	11852.6	12631.1	11598.9	9873.67	12618	4480.35	4209.64	4756.07	4116.12	4747.9	4507.36	5244.74	3940.94	3492.67	4987.99	4625.39
584	[1266,1268)	9807.17	11051.1	9634.43	9091.94	8700.24	8884.6	9604.94	10525	10030.5	9894.79	8351.43	8929.37	4401.5	3414.2	3775.72	4241.66	4423.72	3994.53	4683.27	3581.93	4025.55	4190.88	3463.24
585	[1268,1270)	9006.07	10538.5	10898.4	8848.51	9078.93	10365.9	8896.47	9875.26	10460.8	9037.56	7485.26	9775.67	4925.15	4503.43	4062.8	3533.44	3978.03	4636.34	4456.06	3799.85	4444.91	4256.82	3866.84
586	[1270,1272)	8325.95	11955	11173	9932.37	8102.8	8846.64	9011.56	8946	9404.21	8228	6964.53	9867.83	3791.32	4622.08	4369.48	4187.53	3671.55	3756.29	4688.02	4767.28	4436.33	3893.34	3509.41
587	[1272,1274)	8999.55	10414.6	8724.71	8969.9	7997.87	8662.42	9249.29	8401.45	7667.1	7679.94	6788.99	7610.31	4443.48	4175.16	4571.2	4952.37	4511.36	4716.76	4699.5	4103.62	4767.39	4623.2	4088.19
588	[1274,1276)	7673.86	8156.32	9670.94	7185.55	7839.99	7749.57	7167.69	7602.95	7830.49	8514.13	7027.59	7426.69	3866.14	4718.6	4212.57	4781.57	4103.45	4391.49	4233.38	4651.99	4125.01	4779.37	3715.35
589	[1276,1278)	10279.4	10613.6	9990.39	9325.09	8678.77	7739.99	9801.11	9240.27	9557.68	9297.22	8450.22	8800.14	4377.32	4304.03	4061.8	3812.13	4454.17	3767.81	4391.33	4117.05	4704.07	3812.12	3840.28
590	[1278,1280)	9515.13	11798.8	11265.9	9642.75	8599.79	8851.85	11614.5	9880.88	9821.05	8676.62	7046.14	9769.91	3830.83	3095.37	4360.25	4201.51	4427.15	4474.21	4017.67	3255.42	4242.55	4242.82	4025.64
591	[1280,1282)	8059.3	9348.99	9524.46	7791.2	7664.74	8337.86	9323.94	8778.39	9729.73	8863.19	7228.2	8546.49	4622.99	3822.04	3670.99	4130.55	4028.18	3983.17	4307.72	3525.43	3479.13	3491.07	3338.69
592	[1282,1284)	10337.3	11021.9	10135.5	8741.61	8787.07	9837.78	10239.1	8787.21	9887.56	8925.14	7431.78	8320.84	3926.72	4194.82	3737.81	3889.68	3984.81	3683.66	3812.41	3505.75	3911.89	3059.06	3618.59
593	[1284,1286)	9087.36	9994.53	10221.5	8522.74	7695.48	9945.8	8747.36	9253.46	8561.06	9341.66	7390.07	9204.86	4186.5	4566.15	3555.72	3579.18	3646.86	3958.94	4439.02	3761.38	4580.14	4425.19	3193.92
594	[1286,1288)	8778.25	9829.54	9771.03	8420.02	7500.65	9231.57	9206.18	8184.85	8163.4	7761.34	7317.73	8275.49	3793	4825.51	3749.04	4103.77	4227.02	3992.33	4703.24	3734.63	3868	3797.65	3729.79
595	[1288,1290)	8055.93	7523.4	7821.95	7217.98	7080.73	7105.03	7235.6	8007.85	7042.85	5823	5546.01	6417.28	3363.74	3955.65	2774.9	4068.12	3103.8	4041.87	3431.67	3824.88	3764.52	3676.73	3017.77
596	[1290,1292)	6004.38	6629.17	6775.39	6844.74	6217.22	6439.19	6746.9	6087.66	5054.51	6532.82	5851.02	6506.8	3582.49	3234.12	3722.8	4232.03	3890.57	3333.22	3241.85	3153.43	3069.55	3712.52	3268.16
597	[1292,1294)	9619.19	9112.35	8834.45	9661.29	9171.16	8416.18	9213.68	9299.55	8189.61	8424.23	7966.21	8146.86	3375.83	3363.58	3693.53	4020.96	3174.74	3343.65	3571.09	3686.07	3872.42	3341.25	3557.02
598	[1294,1296)	8245.92	11526.2	11074.5	10484.1	8872.11	10243.1	9876.56	11326.5	10433.4	9055.18	8304.06	8556.54	4108.95	4014.13	4515.45	4510.21	4283.38	3814.75	3906.23	4093.6	3555.62	4614.96	4726.4
599	[1296,1298)	6428.76	7874.06	7985.75	8045.33	6444.99	6484.63	6913.5	8101.7	7751.62	6659.65	5964.95	7483.17	4024.56	3788.66	3868.38	3653.02	3785.81	4217.07	3426.05	3934.1	3518.64	3467.78	3524.71
600	[1298,1300)	7432.02	8241.72	7322.13	8024.24	7314.67	7621.82	7175.47	7271.68	7569.66	7320.65	6312.5	8496.21	3167.24	3324.69	3154.94	3394.42	3675.07	4021.34	3833.06	2825.74	3192.63	3005.54	3441.99
601	[1300,1302)	7350.99	7687.4	7019.36	7216.96	6065.22	6445.03	7420.53	7479.11	6414.16	6549.62	5795.65	6345.88	2815.59	3548.17	3000.17	3043.87	3375.03	2926.47	3344.34	2508.43	3160.79	2759.34	2722.41
602	[1302,1304)	7679.75	6934.68	8285.83	8085.78	6842.21	7613.55	6591.15	7258.73	6907.8	6448.7	6333.09	7202.29	3434.48	3489.73	2968.39	3129.58	3705.99	3546.18	3317.81	3412.51	3225	2983.62	2512.45
603	[1304,1306)	7718.21	8689.15	7961.13	7905.93	7650.83	8366.72	7793.01	8199.1	7158.71	7555.55	7335.01	8442.89	4595.96	4568.76	4790.89	4718.91	4719.58	4552.4	4884.42	4751.3	4541.76	4385.42	4706.59
604	[1306,1308)	7448.78	7657.91	7669.27	6680.78	5944.54	6202.01	7703.95	6728.02	5954.22	5441.06	5611.52	6490.26	3273.45	3270.73	3115.44	2823.29	4609.44	3394.48	3528.17	3610.81	4034.74	3272.16	3005.91
605	[1308,1310)	6735.93	7292.06	6819.8	6516.94	5847.9	5594.45	6581.03	5968	6892.92	6086.85	5982.57	6391.27	3720.48	2577.96	2770.78	2947.68	2806.45	3116.4	2852.57	3105.43	3036.71	2441.5	2340.95
606	[1310,1312)	6451.31	7345.57	6585.62	7490.96	6333.12	6821.79	6208.73	5610.7	5483.62	6813.08	6266.29	8080.03	3412.7	2384.31	2829.08	2815.35	2695.17	2755.75	3582.6	2962.93	2532.65	2801.08	3300.71
607	[1312,1314)	6265.91	6092.9	6154.41	5120.26	5461.73	6270.54	5582.95	6243.31	5643.85	6284.83	5011.29	5013.75	2425.02	2904.22	3220.22	2891.3	2785.26	2603.48	3058.66	3136.4	3443.28	3480.03	2512.14
608	[1314,1316)	6278.7	5585.16	6605.38	5145.06	4550.72	5649.56	6977.58	6284.26	5265.29	5132.56	4545.35	4969.38	2652.41	2464.04	2658.28	3342.09	2852.69	3138.38	3087	3120.58	2926.92	3136.37	3390.06
609	[1316,1318)	6331.29	6659.78	6058.78	6091.19	5192.26	5937.5	5751.43	5517.84	6205	4954.99	4731.58	4860.3	2878.07	2357.23	3056.79	2802.43	3028.41	3336.97	2873.41	3222.31	3127.7	2738.36	2296.1
610	[1318,1320)	5834.9	5216.02	7237.44	6243.79	4646.53	5746.38	5403.9	5973.69	5970.97	5566.72	5444.31	5384.61	3006.43	2780.28	2736.21	2831.43	2736.29	3368.3	2987.17	3210.74	2784.38	2567.58	2315.19
611	[1320,1322)	5597.16	5524.01	5547.34	5353.16	5299.86	5826.21	5149.99	5806.71	5341.2	4616.85	3884.61	6007.32	2496.22	2831.35	2833.04	2999.74	3242	2919.85	3056.21	2712.26	2478.53	2226.22	2874.74
612	[1322,1324)	5958.68	6822.32	6455.85	5665.43	4666.5	6136.92	5309.41	4967.63	6596.02	5137.93	4037.23	5336.71	3039.52	2810.22	2937.17	3249.45	2814.14	2724.95	2863.28	3296.09	2584.9	2575.99	2655.84
613	[1324,1326)	6427.4	6107.28	6059.89	5928.25	4683.36	5700.16	6185.88	5263.43	5174.32	5939.46	4561.39	4457.52	2762.29	3177.58	2096.66	3063	2893.91	2650.24	2400.46	2657.57	2709.94	2623.59	2749.38
614	[1326,1328)	5437.71	5897.14	5881.9	5105.17	5208.88	5548.42	5877.2	6471.54	5213.71	5229.03	5214.24	4713.7	3374.9	2548.46	2775.98	2424.96	2505.06	3013.18	2448.57	3415.28	3282.54	2673.86	2347.07
615	[1328,1330)	5815.22	6327.89	6439.22	5879.25	6255.56	7183.75	6915.67	6504.84	8036.35	6654.56	5915.54	7598.61	3083.8	2891.27	2934.41	2914.92	3330.17	3418.91	2907.54	2764.04	2438.7	3313.69	2648.6
616	[1330,1332)	7725.92	6480.2	7369.85	7337.78	5831.45	7509.04	7216.02	7917.49	7731.87	7080.43	6492.37	7121.35	3124.87	3216.71	2911.03	3307.16	2900.04	3072.34	2806.82	2594.57	3331.27	2873.56	3109.17
617	[1332,1334)	8947.55	13767	11889.1	10348.9	8082.75	12844.6	14095.4	12634	17003.2	15922.8	9875.39	18305.5	4261	3419.49	3204.79	3478.25	3882.07	3180.91	3617.24	2770.26	3470.89	2282.28	2507.72
618	[1334,1336)	6205.01	7926.8	6681.12	6438.92	5587.97	6861.09	6701.16	6647.63	6983.36	7533.26	5343.77	7144.58	3303.63	3001.62	2986.77	3463.62	3986.09	3324.25	3295.37	2925.7	3387.96	2583.73	2744.19
619	[1336,1338)	5309.17	4872.23	5453.43	4226.88	4931.46	4582.84	5764.77	5140.08	5359.79	4472.32	4365.65	5383.26	2212.46	2473.31	3466.37	3008.46	2556.49	2325.21	2497.08	2851.66	3288.13	2347.95	2395.61
620	[1338,1340)	4837.93	5480.64	5376.98	4958.29	4770.56	5122.27	5010.55	5348.23	4624.04	4376.99	5244.61	4384.55	2860.13	2230.73	2813.5	2357.33	2658.23	2636.6	2668.41	2468.48	2907.54	3011.08	2329.31
621	[1340,1342)	9361.89	11758.9	12140.3	10363.9	7956.93	10352.8	11853.9	10965.7	11644.4	11232	9188.23	12317	2846.6	2847	3039.68	2948.84	3356.88	3433.45	3448.87	2355.5	3064.99	2945.88	2746.57
622	[1342,1344)	20087.4	29555.3	33211.3	24207.2	18484.6	26166.7	28478.8	27768.9	30083.1	29519.8	18038.4	31300.6	3723.11	4862.85	4609.6	3805.38	5003.21	4145.69	5063.64	4325.81	4933.83	4180.4	3465.97
623	[1344,1346)	20398.2	31697.6	30974	22531.8	19704.9	23786	27168.4	27690.5	33343	32019.1	19646.7	31666.4	4957.95	4752.1	5246.75	5022.31	4984.04	4812.44	4965.48	4250.89	4282.51	4022.36	4412.87
624	[1346,1348)	10470	14083.8	15087.4	11642.4	10080.7	13129.1	13852.6	14476.5	18999.6	18001.1	10017.5	16197.4	3972.42	4146.22	3825.45	3293.49	4469.99	3966.78	3686.19	3691.21	3515.33	3378.58	3168.99
625	[1348,1350)	6479.66	6887.75	7558.13	5938.34	6549.43	7181.16	7497.58	6392.76	9259.49	8162.63	5388.47	7575.65	3262.7	2385.12	3071.44	2619.76	2886.56	2678.32	3186.38	2567.18	3214.04	3118.83	2684.98
626	[1350,1352)	4228.08	5141.85	4495.52	4430.27	5001.04	4606.41	5439.58	5235.06	5143.64	5081.98	4073.76	4871.87	2282.61	2637.74	2483.29	2195.61	2905	2465.82	2360.38	2214.71	1772.82	2469.49	2881.7
627	[1352,1354)	5496.26	4399.94	4733.17	4627.25	3656.06	4543.57	5216.54	4569.01	4820.55	4098.37	4156.84	5869.61	2877.8	3008.41	2323.65	2395.21	2748.11	2195.7	2769.24	2809.23	2239.37	2616.75	2185.72
628	[1354,1356)	4813.71	6265.84	6740.3	5464.54	5708.53	5567.44	6753.71	6583.36	6441.94	6201	5519.79	5605.3	2636.56	2594.65	2238.57	2555.42	2595.97	2368.21	2622.39	2638.83	2328.04	2553.9	2843.08
629	[1356,1358)	10398	10582.3	10592.3	8646.6	8739.96	9928.94	10720.6	9944.28	12504.3	9954.26	8466.81	12050.5	3199.86	3610.26	3235.42	3405.94	3607.63	3561.55	2919.31	3296.11	3306.5	2988.39	3031.28
630	[1358,1360)	13125.4	16995.5	19485.9	15309.5	13270.6	15845.5	19391.9	19788.4	24050.5	18735.2	13375.4	22828.1	3022.97	4077.26	3664.96	3702.33	4110.49	4160.65	3694.09	3001.53	3926.28	3499.76	3176.32
631	[1360,1362)	8938.36	12583.5	13822.9	10730.1	9701	12203.9	14905.9	14076.8	16850.8	13691.4	9932.49	17612	3093.45	3166.17	3480.13	2601.62	3891.54	3679.03	2991.44	2871.21	3351.08	3383.46	3149.73
632	[1362,1364)	4439.41	6666.23	6687.57	6029.65	5836.77	6030.61	6897.81	5768.27	6439.57	5338.35	4464.42	5980.65	2804.77	2333.81	2706.89	2354.78	2610.05	2548.08	2510.19	2847.54	2568.82	2557.62	2270.31
633	[1364,1366)	5083.87	6595.84	6873.98	6143.19	5091.72	5725.08	6089.48	6670.32	6520.14	6103.27	4970.81	5855.26	3174.99	2439.52	2602.86	2774.77	2460.12	2271.62	2452.2	2844.21	2688.58	2215.79	2264.74
634	[1366,1368)	6481.4	8054.94	6647.63	6065.7	5476.24	6399.64	5599.91	6574.88	7359.5	6297.38	4987.81	6487.79	2743.98	3136.46	2590.09	2420.69	2783.15	2442.03	2545.85	2746.68	2905.6	2191.89	2381.12
635	[1368,1370)	5211.56	4727.76	5561.85	6190.82	3900.65	5442.2	5363.21	5051.32	5297.24	4932.19	3437.89	5379.73	2369.66	2081.9	2280.38	2409.82	2281.91	2270.91	1558.7	2313.38	2502.16	2370.08	1887.74
636	[1370,1372)	3598.69	4570.23	4791.87	4514.61	3536.92	5031.33	4323.11	4694.57	4663.76	4189.49	3960.64	3853.04	2350.19	2142.31	2263.95	2007.93	2411.88	1859.7	2490.23	1976.38	2085.4	2249.26	1167.25
637	[1372,1374)	4545.63	4869.67	5043.06	4671.62	4816.77	5618.52	5330.17	5505.85	4297	4715.77	3940.77	5076.7	2594.18	2456.88	2751.83	2729.04	2245.17	2230.16	2363.01	2034.73	2082.21	2384.37	2317.03
638	[1374,1376)	4990.12	5568.61	5629.55	4931.23	4162.34	5209.66	5286.36	5120.27	5437.38	5271.8	3823.78	4769.19	2525.1	2337.81	2542.72	2366.01	2565.31	2406.58	2032.81	2363.14	2539.92	2197.61	1919.28
639	[1376,1378)	5783.66	7858.91	7606.74	5821.55	6465.93	7015.09	6902.87	6994.13	7151.73	5726.24	4994.72	6187.26	1955.46	2025.02	2139.29	2453.18	2419.18	2003.29	2422.69	1904.44	2029.42	1649.39	2274.7
640	[1378,1380)	10142.3	13847.6	14945.2	10841.7	8492.62	10571.7	11762.2	11243	11880	11674.9	7741.83	12499.2	2102.66	3310.47	3091.93	2429.72	2807.09	2873.87	3143.94	2940.03	3247.46	2493.61	2991.5
641	[1380,1382)	11347.2	15097.3	15021.5	10937.5	9081.09	12823.6	12532.4	13128	13794.2	13374.8	9005.28	12878.5	2465.24	2269.2	2675.77	2954.78	3709.67	2559.64	2948.07	2297.45	2766.48	2675.82	2319.91
642	[1382,1384)	7575.11	9460.54	9473.99	7089.56	6410.79	7498.49	8359.03	8871.02	9993.86	8310.74	5861.13	7830.93	2782.8	1664.71	2379.02	2745.56	2665.35	2489.05	2449.2	2149	2342.9	2443.21	2408.91
643	[1384,1386)	4421.62	5561.98	6126.3	4386.75	4967.86	5393.31	5105.58	4883.45	6185.39	5563.12	4024.02	5524.78	1843.66	2005.59	2314.95	1776.43	2053.67	1860.26	1858.08	1948.47	2523.35	1898.23	1875.73
644	[1386,1388)	4223.31	4362.24	4657.42	4038.35	3740.87	4695.29	3987.45	3582.29	4000.8	3835.37	3867.2	3877.5	2605.16	1818.37	2137.63	1966.83	1806.56	2209.28	1483.97	1601.37	2583.33	1911.13	1762.21
645	[1388,1390)	4320.81	4641.39	5203.83	4865.24	4063.29	4685.98	5343.75	4706.93	4933.09	4531.5	4061.32	4619.44	2422.34	1767.93	2081.72	1860.13	2396.66	2108.95	2044.33	1941	2474.08	2237.64	1713.24
646	[1390,1392)	3660.06	5590.08	4547.07	3946.66	3901.13	4561.67	5034.33	5320.11	4050.73	4642.35	3786.05	4696.14	1925.93	2636.19	2224.29	2172.23	2378.61	2072.3	1990.66	1933.03	2407.56	1799.27	2079.17
647	[1392,1394)	5313.07	4803.29	5314.61	4554.07	4433.39	4870.17	5086.69	4257.57	5492.02	4532.54	4390.37	5423.96	2514.24	1963.08	2042.04	2177.31	2060.08	2446.08	2044.78	1655.94	2248.48	2145.5	2124.48
648	[1394,1396)	5843.36	7437.09	7031.95	6487.31	5246.58	6850.89	6131.71	6392.18	7147.72	6083.76	4884.43	6295.87	1956.97	2210.45	1917.4	1964.27	2445.27	2509.13	2045.04	2110.88	2193.1	2121.2	2234.83
649	[1396,1398)	5228.63	6085.57	7178.17	5782.31	4686.97	6172.11	6374.89	6477.12	6501.78	5479.62	3529.29	6919.62	2139.29	1661	2269.52	2447.58	2176.44	2223.11	1415.29	1917.18	2267.42	1968.16	1558.93
650	[1398,1400)	3756.77	4720.19	4740.62	4244.54	4550.78	3523.53	4694.61	4001.31	4892.54	4339.04	2579.09	4110.71	1794.53	1744.02	1777.85	1704.05	1828.24	1987.23	1970.77	1630.32	1476.96	1727.48	1748.19
651	[1400,1402)	4821.77	4994.26	5944.31	4698.45	5111.75	5106.8	4693.31	4677.1	4231.5	4865.06	3960.5	5614.1	1895.46	1946.17	1570.24	2101.78	1683.27	1759.3	1845.13	2328.66	2008.59	1764.25	1325.74
652	[1402,1404)	4955.63	5732.26	6495.94	4796.4	3809.45	5043.35	4792.51	5292.93	4853.04	4163.18	4510.54	5440.29	1898.61	2064.13	2234.05	2091.91	2236.78	2059.05	2480.06	2183.5	2013.62	1993.07	2204.65
653	[1404,1406)	3671.76	4109.22	4949.57	3800.82	3842.45	3565.24	4913.28	4166.01	4392.2	3835.49	3376.64	4324.03	2028.92	1843.69	1959.17	2412.59	1794.32	1658.67	1432.03	2177.95	1861.12	2035.03	1725.06
654	[1406,1408)	3278.7	3558.26	3029.26	2802.22	2837.23	3802.6	3472.66	3949.53	3389.73	2952.77	2952.3	3083.38	1670.07	1579.85	1705.53	1581.67	1735.02	1566.64	1709.07	1477.72	1169.25	1889.6	1394.77
655	[1408,1410)	4031.24	3677.26	4017.07	3054.05	2894.79	3035.67	3564.98	3302.02	4001.84	3187.2	2508.56	3136.93	1914.54	1749.41	1363.3	1644	1332.08	1942.23	1528.02	1837.94	1443.42	1934.98	4590.29
656	[1410,1412)	5491.31	5325.83	5750.68	5245.91	4233.02	5508.37	5342.81	5785.56	5939.33	5709.41	5455.14	5530.94	2000.83	1967.12	1738.41	2014.11	1958.85	1742.22	1683.84	1945.29	1951.48	2233.92	1766.15
657	[1412,1414)	3827.96	4246.24	4489.07	3632.63	3729.06	3723.23	3172.76	3624.81	4273.69	4242.76	3174.01	4648.69	1501.1	1507.25	1499.86	1631.28	1758	1644.92	1523.95	2070.38	1649.43	1575.98	1771.46
658	[1414,1416)	3549.48	3395.14	4211.04	3931.58	3456.41	4145.56	3725.08	3745.14	4325.19	3028.81	3031.33	4353.03	1572.86	1383.41	1845.17	1386.97	1806.23	1564.95	1808.04	1714.82	1620.26	1766.71	1720.67
659	[1416,1418)	3437.62	4635.01	4236.56	3350.08	3738.74	4543.32	3393.19	4588.4	4503.3	3503.97	3114.28	3586.63	1545.74	1266.97	1817.04	1602.54	2130.14	1611.29	1364.81	1468.31	1879.58	1485.1	1236.18
660	[1418,1420)	4071.97	3749.2	4671.56	3995.31	2949.6	3817.89	4242.14	3121.41	3488.59	3102.83	2716.6	2733.97	1448.47	1760.99	1502.64	1679.36	1829.27	1550.76	2152.93	1408.98	1455.75	1454.82	1624.28
661	[1420,1422)	3463.08	2815.67	3536.59	3116.9	3378.86	3079.73	2833.95	3230.6	3356.77	2321.13	2392.34	3110.18	1434.03	1544.82	1764.6	1397.57	1856.62	1555.95	1687.96	1425.71	1357.53	1396.44	1182.03
662	[1422,1424)	3652.8	3321.52	4262.73	3176.87	3377.83	3198.88	3147.31	2903.61	3365.3	2097.33	3183.85	3580.29	1974.84	1553.98	1546.97	1394.77	1203.64	1399.51	1719.09	1718.76	1164.77	1431.14	1250.36
663	[1424,1426)	3269.44	3545.96	3341.62	3121.62	2886.38	2982.17	3048.86	2818.92	3502.68	3024.81	2055.43	3299.11	1245.11	1227.99	1673.66	1317.63	1694.36	1517.34	1232.97	1313.38	1563.26	1174.15	1614.55
664	[1426,1428)	3345.25	3838.82	4398.81	4255.23	3169.69	3534.32	3681.96	3969.11	3738.13	3111.47	2783.02	3899.27	2007.49	1737.39	1903.75	2396.31	2414.49	1962.23	2326.76	2311.81	2544.32	2046.25	2051.91
665	[1428,1430)	4011.41	4453.86	4693.53	4523.06	3623.84	3497.76	3280.72	4603.38	3597.11	3234.67	3516.61	3083.37	2331.54	1910.74	2380.15	2010.27	2944.8	3019.94	2532.34	2701.44	2475.82	2650.56	2316.62
666	[1430,1432)	3180.11	2554.33	3824.53	4043.48	2969.24	3297.12	3349.04	3441.32	3219.48	3202.77	2968.01	2890.95	2030.12	2112.51	1600.81	1669.15	2628.03	1861.73	1998.93	1709.22	2114.91	1996.83	1619.75
667	[1432,1434)	3005.56	3377.01	5416.87	3218.56	2842.98	3063.9	3184.23	3499.63	3031.04	3178.62	2853.86	3124.01	1503.54	1675.08	1465.96	1394.41	1778.34	1440.75	1689.45	1612.18	1367.26	1698.27	1715.47
668	[1434,1436)	3919.64	10305.3	5043.52	3545.88	3249.65	3691.39	3923.77	4569.66	4685.15	6053.76	3133.35	3527.37	1997.63	2465.41	2583.81	1857.1	3216.06	2546.96	2477.19	1776.4	2084.15	2652.47	1281.39
669	[1436,1438)	3586.9	4348.03	3596.36	3358.8	3559.34	2806.94	4217.01	3366.5	3379.07	2897.97	3049.77	3392.54	2024.95	1651.64	2006.5	1939.71	2182.91	2087.89	1675.18	1932.74	2056.89	1879.86	1996.34
670	[1438,1440)	2856.54	3814.43	3804.66	4054.33	3306.6	3543.86	3220.77	2760.38	4059.83	2904.26	3022.28	3434.71	1430.02	1681.03	1473.1	2297.82	1699.7	2004.77	1953.73	2126.72	2424.28	2265.67	1632.1
671	[1440,1442)	3198.7	4218.82	3257.92	3075.56	2512.21	2678.72	2543.05	3326.59	3007.52	2198.6	2457.97	3223.09	1547.38	1839.6	1758.42	1982.68	1946.93	1926.35	2220.31	1368.89	1524.93	1606.42	1349.92
672	[1442,1444)	3071.12	3159.67	3547.74	3061.11	2906.65	2832.5	3000.71	2686.95	3069.48	2253.83	2568.75	2612.08	1237.61	1371.22	1242.37	1644.25	1423.93	1417.62	1628.88	1256.77	1403.34	1200.99	1384.59
673	[1444,1446)	2382.2	5216.26	2341.86	2409.41	2722.11	2096.39	2741.77	2312.78	2623.11	2480.63	1985.37	2139.99	1507.47	1474.45	1620.76	1003.09	1171.39	1253.74	1061.44	888.194	1275.53	1097.89	1191.35
674	[1446,1448)	2321.61	2906.04	2457.54	2339.14	2598.74	2615.62	2073.99	2018.45	2813.3	2760.05	1923.94	2507.65	1789.84	1264.43	1485.74	978.44	923.747	1084.4	1204.12	1601.68	998.486	1325.88	962.248
675	[1448,1450)	2515.45	3313.9	2934.99	1789.07	2170.13	2310.09	2537.25	2197.24	2528.77	2568.6	2278.88	2150.11	1378.71	1138.11	1144.84	1096.53	1005.05	1403.74	1496.17	1172.84	1342.44	1439.88	1476.97
676	[1450,1452)	3234.97	2822.66	2738.38	3093.18	2633.77	2781.53	2474.77	2054.5	3133.21	2475.61	1980.02	2666.72	1083.7	1208.23	1662.99	1364.19	1090.23	1110.8	1198.41	1373.05	1033.15	1266.11	1263.36
677	[1452,1454)	2366.44	3289.4	3000.85	2794.13	1900.35	2657.21	2691.53	3100.7	2808.62	2387.75	1819.99	2734.73	1262.26	788.958	1475.26	1236.45	1442.57	1074.4	1500.52	1053.4	1202.71	1310.3	1215.4
678	[1454,1456)	2972.59	3427.06	3464.02	2360.69	2525.14	2614.63	2475.95	2732.62	2248.34	1778.23	2106.93	2854.4	1601.91	913.534	1691.6	1791.54	1895.35	1418.57	2263.77	1635.31	1990.03	1846.95	1633.93
679	[1456,1458)	2876.57	3243.22	2779	3263.85	2486.91	2897.06	2352.85	2560.89	2614.54	2357.98	2595.24	2393.43	1318.02	1394.5	1526.9	1438.16	2255.81	1658.04	1767.12	1431.98	1675.14	1338.44	999.924
680	[1458,1460)	2267.03	2391.78	2326.37	2399.7	2737.8	2171.75	2021.7	2414.47	1722.55	2546.88	1833.7	1907.2	1065.42	1059.47	1343.67	858.331	1145.6	1081.49	1543.47	1050.09	1233.83	1076.18	1124.64
681	[1460,1462)	2074.67	2630.73	2513.01	2827.85	1797.95	2263.35	2091.41	2194.87	2220.76	1975.94	1939.43	1914.89	1454.99	947.75	1487.76	1124.41	1060.67	1284.48	1352.8	1265.82	1146.33	1097.81	854.303
682	[1462,1464)	2043.94	2964.17	2333.04	2432.16	2272	2350.66	2482.61	2110.39	1965.14	2034.57	1766.33	1849.29	1244.9	708.706	1130.98	1286.99	1283.98	1228.3	1214.89	1225.7	1285.78	1010.94	1174.3
683	[1464,1466)	2023.24	2298.37	2541.43	2163.83	2687.35	1755.35	2523.5	2280.85	2110.66	2108.02	1829.21	1946.85	1268.87	1190.49	1207.33	1257.33	1437.32	956.72	1002.51	817.902	950.654	1074.3	786.964
684	[1466,1468)	2095.13	2585.86	1955.46	2033.53	2214.87	2132.26	2266.61	2262.13	2142.9	1954.14	2049.88	2286.23	1258.26	826.402	746.789	885.418	942.462	1071.07	1131.94	1177.71	1096.15	1233.96	1081.63
685	[1468,1470)	2466.07	2651.38	1981.01	2468.03	2229.8	2637.94	2211.22	2616.66	2759.24	2042.87	2297.93	1935.61	1093.73	1117.65	1144.68	1194.57	1075.81	1165.47	1225.61	1349.86	1050.19	1360.45	860.582
686	[1470,1472)	2703.88	3336.94	2286.33	2133.35	2702.22	2309.35	3024.07	2432.29	2468.13	2467.87	2124.42	2060.75	714.385	1152.65	1007.53	1175.48	898.402	1282.17	1459.52	1106.21	1113.92	1173.45	852.817
687	[1472,1474)	2553.68	2500.74	2567.17	2177.94	2486.53	2591.47	2960.14	2295.76	2143.61	3500.08	1399.06	1706.19	1090.32	1196.39	957.255	1203.89	823.098	766	1003.57	1146.63	1389.78	1021.77	1127.89
688	[1474,1476)	1606	2599.04	2180.14	2302.93	1369.49	1782.86	2096.14	1928.82	2431.55	2089.84	2086.14	2158.15	1141.57	843.365	1299.39	781.335	1148.55	770.32	854.413	1175.97	1275.46	1247.83	979.758
689	[1476,1478)	1885.99	1986.6	2763.55	1760	1532.2	2116.15	1748.57	2435.49	1388.05	1745.27	1445.12	2301.31	902.476	1007.4	936.984	775.941	1132.03	747.48	810.018	1295.55	1183.37	882.774	762.426
690	[1478,1480)	2101.49	2472.9	2421.81	1528.92	2241.9	2205.87	2478.88	2054.02	2158.31	1952.69	1642.73	2239.7	1300.09	1480.57	1127.95	1211.54	887.739	1426.09	1120.67	1088.79	1181.47	1181.12	1077.57
691	[1480,1482)	2436.91	3493.83	2482.9	2760.69	2499.08	2717.95	2787.21	2050.49	2450.28	2501.56	2161.55	1891.66	938.206	711.343	1009.72	1177.22	1016.39	1267.91	1439.76	1026.13	1010.9	906.374	1033.51
692	[1482,1484)	2418.68	3753.17	3992.98	2628.32	2382.82	3098.77	2565.14	3440.61	3246.18	3616.38	2701.14	3039.22	1150.8	895.474	896.416	1146.19	1154.98	1106.64	1110.22	802.285	746.208	1130.1	881.409
693	[1484,1486)	2097.81	3159.3	3404.74	2264.83	2491.22	2731.61	2591.21	2209.5	3231.9	3529	1882.03	2811.81	1029.43	967.793	977.489	755.803	1149.67	956.339	1183.55	712.457	1238.7	1141.19	767.875
694	[1486,1488)	2574.98	1863.46	1918.76	2211.34	1858.5	1938.45	2139.3	1850.39	2476.56	1966.97	1435.79	2194.66	1254.36	1237.62	1111.19	1081.38	851.263	1183.35	1264.8	957.897	855.62	1011.71	1101.6
695	[1488,1490)	1694.84	2274.33	2078.78	1850.54	1813.54	2135.14	2074.48	2036.49	6032.92	1827.53	1959.82	2231.97	1061.35	708.671	1152.21	1197.8	952.427	865.699	1069.09	902.075	1074.9	890.844	776.837
696	[1490,1492)	1463.32	2594.56	2501.53	2373.89	2199.2	2335.83	1644.35	1731.47	2198.37	2122.69	1322.68	1871.34	863.443	1159.09	1306.99	1149.24	881.126	1156.35	763.152	1172.43	729.316	951.079	985.326
697	[1492,1494)	1879.8	2109.34	2305.93	2303.53	2565.62	2560.87	1419.9	1674.79	1413.54	2065.83	2327.58	2098.5	1133.31	1432.08	924.59	870.593	1219.06	1171.37	1281.32	1016.89	810.511	1183.47	770.75
698	[1494,1496)	2299.39	2010.58	2400.39	2325.05	2363.97	2652.26	2472.99	2370.46	2069.49	1596.03	2020.06	7635.77	815.322	643.042	904.101	722.803	927.947	1228.53	674.884	971.132	1093.36	786.299	992.859
699	[1496,1498)	2818.32	2103.59	2095.99	1895.34	2230.58	2299.69	2005.7	1545.89	1716.96	1875.79	1881.89	2629.4	718.662	693.783	930.966	685.288	1314.75	797.821	833.394	1149.6	1162.77	956.175	976.224
700	[1498,1500)	1801.91	1754.46	2096.17	2143.72	2110.73	1422.39	1827.34	1725.87	1847.99	1251.83	2071.25	2187.86	941.225	1155.58	821.635	867.876	1225.29	1018.18	861.877	861.894	741.531	969.843	965.645

## Sheet: XCMS
	HLC2	HLD2	HLD3	HLC3	HLE2	HLE1	HLA1	HLA2	HLB1	HLB2	HLC1	HLD1	LLA2	LLB1	LLB2	LLC1	LLD1	LLD2	LLD3	LLC2	LLC3	LLB3	LLA3
Feature	HL	HL	HL	HL	HL	HL	HL	HL	HL	HL	HL	HL	LL	LL	LL	LL	LL	LL	LL	LL	LL	LL	LL
133.2/268	0	0	0	0	0	0	0	0	87393.4	0	58179.6	30445.4	39921.6	31922.9	39432.5	33859.6	29049.8	32307.2	25768.6	29944.6	34727	28857.8	31956.4
133.5/268	44192	5084.44	6387.65	52024.5	49780.4	48803.6	52035.9	30936	22603.5	30741.9	33428.6	23288	0	0	0	0	0	6977.78	0	0	6081.27	0	0
137.4/601	5902.9	9790.22	7660.26	4058	4133.62	6064.7	3543.75	8156.34	5992.56	3155.78	4737.02	6313.34	96.6398	0	0	0	98.4587	0	84.339	0	0	63.081	43.0587
153.3/252	9477.15	11299.2	8675.88	9467.79	7011.55	10761.4	1241.63	6194.47	3265.25	3971.56	1929.21	5194.34	1681	873.069	245.764	1365.48	264.702	1609.35	2662.53	1161.88	1444.87	206.663	525.762
175.3/282	261200	7335.74	13921.8	87092.5	47391.2	43664.2	39814.9	12270.2	321.004	30171.6	29396.1	750.496	0	0	0	0	0	0	0	0	0	0	0
191.1/327	0	0	14332	53354.2	67600.5	35845.2	129684	22990.4	6698.99	124805	156659	112484	26222.4	0	20208.5	84596.4	0	0	48067.1	54013.2	121149	57634.3	32286.2
191.4/443	0	97157.5	55916.1	106922	82636.5	80276.8	69773.1	50888.9	0	52416.9	52418.3	51199.9	0	0	0	0	0	0	0	0	0	0	0
192.3/1005	10479.3	20856.2	23090.1	23497	18770.6	31396.3	19941.8	28871	19756.6	16849.4	32705.8	3535.15	2438.18	1087.5	204.723	762.229	4243.64	661.777	0	2987.66	234.685	0	0
192.8/241	358550	690.581	277702	105058	141225	301265	310314	472814	144282	3716.04	289522	0	3669.07	0	5616.36	0	316.893	437.08	186.065	1093.5	121.727	129.788	2887.67
194.6/239	13822.3	7422.57	11635.5	9043.61	4277.73	8107.88	8250.58	13424.9	8400.15	779.629	14277.5	25149.9	154.419	0	0	62.8682	50.4276	0	0	0	74.653	0	0
195.2/1217	0	0	196.208	0	125.149	0	0	0	0	0	0	0	656.04	5334.51	5229.05	4402.75	5306.9	5538.88	6749.07	5647.75	8452.43	1345.2	1015.85
196.3/210	3592.36	3502.46	2709.73	2527.47	1675.5	1544.14	2528.39	1653.22	315.954	5722.78	575.262	954.426	5246.15	4178.29	12826.6	24746.4	7394.43	6211.43	7178.89	18343.4	1247.38	8505.06	4975.65
196.8/213	31309.7	79955.9	67633.3	97.4677	34251.4	50892.9	7847.76	36251.8	77635.5	24000.1	68859	75543.7	439.283	1174.94	640.834	0	0	2058.84	1555.71	219.09	0	1250.47	66.4496
202/245	16555.4	13601.9	23988.7	18252.6	18265.5	30769.4	14568.8	8025.58	132.581	13653.5	14345.2	373.271	480.977	0	75.0732	104.16	0	77.6629	136.679	0	86.1825	69.5526	66.2612
203.2/857	0	0	0	0	0	0	0	0	282.38	0	0	0	12332.9	5105.57	4732.45	11592.5	6610.17	4767.98	5145.15	5033.5	8896.67	3970.77	10435
209.1/567	0	0	0	0	2769.84	556.881	0	0	0	710.591	0	0	24116.2	19500.3	21343.6	21824.8	19782.6	22398.2	17507.6	23017.1	23862.5	21883.5	19806.7
209.3/568	17298.4	15488.7	15029.6	14779.1	14859.5	11993.6	14200.4	13903	6149.29	16797.1	12816.9	14175.4	7312.53	6117.11	6899.98	5580	0	5817.94	5304.56	7404.26	6198.72	5748.82	5768.06
209.2/754	2264.21	0	0	0	0	0	0	0	63.3535	0	0	0	11850.5	35230	11778	21478.5	50155.8	9494.71	17192.7	44989.6	10264.5	17295.5	24335.8
209.8/216	0	515.229	585.544	398.477	847.013	93.2727	1074.71	81.9396	0	812.766	289.941	198.018	340569	487496	326102	299746	335522	478685	515222	290132	607301	377275	381664
217.1/184	0	5963.74	0	0	0	0	0	0	0	0	0	0	8738.71	11704.4	8747.97	10385.3	12370.7	7878.47	8781.7	7718.11	7016.22	10700.2	8240.77
220.5/1001	119575	104119	132626	108940	109871	112543	130896	76021.6	128579	105099	83398.5	124984	16612.9	0	0	0	13442.6	0	12648.3	15898	68.8381	0	0
220.6/239	65416.1	29282.9	102375	48657.4	63323.4	88351.1	79447.9	102171	60419.7	73578.9	88119.9	131440	11450.7	20225.2	18414.8	11400.4	18885.3	14341.8	5116.6	17527.7	11131	8313.53	2072.06
221.7/240	4141.19	16633.7	16240.5	153.855	10963	100.878	338.119	13185	16018.7	6187.26	17949.3	20506	236.718	0	0	132.699	970.424	230.653	0	1021.03	80.0899	244.922	0
225.1/213	30346.6	25422.4	23369.2	26116.8	18611.6	24124.8	21029.4	26494.2	23696.3	18237.1	21902.3	23938.8	7122.36	7393.4	4735.6	2230.23	3612.69	4856.14	5613.36	6521.64	4747.86	3502.93	5002.61
225.6/1963	0	0	0	0	0	391.72	208.289	74.3499	860.032	93.1386	145.278	95.4306	205847	238274	209620	2617.79	229400	223665	206522	218242	175460	202891	172691
226.3/1980	6236.54	4573.37	10584.1	19399.9	45214.9	45787.4	23779.8	38301.4	0	28705.4	27625.6	21406.7	536.688	383.75	0	0	1400.35	0	769.292	0	441.303	0	0
241.3/686	64871	51973.3	49096.8	48067.9	61928.2	44703.6	42480.4	53375.1	26137.1	23515.3	41157.9	39170.6	50940.9	71664.3	50790.3	57093.8	48242	59416.2	46412.5	52142	49445.5	48829	44172.1
253.7/1920	0	308.982	0	0	11697.6	0	858.58	0	0	0	814.436	242.788	45736.3	58117.7	40796.5	29077.3	48136.4	47842.2	53412.6	13891.8	45650.5	64228.8	43728.6
259.9/1987	29973	15975.8	15981.7	9922.68	2313.1	6242.7	7675	5118.77	10926.6	9032.43	10960.7	19808.2	214.76	780.591	566.49	816.268	189.641	43.5136	231.854	0	528.57	79.9392	64.5847
261.2/1131	0	105.276	0	0	0	0	0	0	0	0	0	0	7805.4	7217.03	5483.82	7064.05	2824.45	7128.26	8067.32	10823	10193.2	8339.43	8451.83
271.2/1131	150.108	139.043	147.739	109.449	145.955	0	118.756	123.987	78.2831	259.419	78.9206	0	1086.23	5468.23	4838.32	5760.72	2221.67	6977.12	7514.59	10236.4	10924	6508.86	7105.14
274.9/171	73.501	3329.92	692.273	9994.46	11871.1	135.463	4138.72	7854.44	0	4047.08	71.0101	12264.6	6016.88	140.653	11243.4	9077.17	214.787	8813.68	145.933	211.689	5636.66	5312.26	9609.86
275.2/267	156.687	0	444.928	0	1526.18	0	0	0	0	1333.25	7108.02	2266.26	15276.8	11558.7	3242.24	13894	14390.2	20409.4	8288.1	15431.2	35574.6	17402.1	15883.7
275.9/253	216.134	4995.36	0	14382.4	0	18456.2	6483.18	9641.55	12878.6	3451.02	0	9663.7	15928.6	22588	0	26777.2	23556.6	0	45388.7	34934	0	15122.7	32185.9
277.1/177	0	7029.76	545.161	7160.68	1820.2	3688.23	1772.61	5123.44	1101.1	0	2085.14	0	3302.62	2621.76	4245.22	6577.16	2451.15	6292.24	5254.51	5719.99	3847.85	3663.81	8597.02
282.9/206	15571.4	10731.3	6403.31	11837.5	6379.96	10683.2	3946.07	6681.33	7446.11	11821.7	8119.89	8249.82	3147.32	7318.9	2125.08	3632.34	1544.17	3288.08	2196.5	5616.65	2125.51	2547.12	3357.68
285.2/855	0	210.111	192.511	0	0	0	437.942	0	0	0	0	374.69	30288.8	30185.3	28216.9	35857.8	38093.3	35116.8	32212.7	30225.2	32407.7	28649.1	30720.6
285.5/2043	243.555	258.053	0	414.724	2299.87	512.444	176.228	82.9989	71.9625	160.843	222.389	0	8575.88	9189.74	5242.09	4040.5	9262.79	7802.02	2222.78	2767.76	5732.35	5505.54	5670.14
285.9/859	7218.09	0	8703.29	5940.61	5875.37	12891.9	8746.14	9285.76	5250.17	5754.52	3242.22	2973.24	0	0	0	0	0	0	0	0	0	0	0
286.8/854	29506.5	129493	44720	7104.55	81203.7	25223.5	31267.7	20908.2	19712.9	6248.81	32894.7	35029.4	0	269.393	0	0	0	0	0	61.8988	0	0	0
287.6/1442	3821.29	12552	11258.3	2774.13	1317.19	1599.67	4607.86	7940.72	11591.2	6163.6	7950.3	17233.7	0	149.548	0	118.904	152.139	0	0	0	0	0	0
289.1/268	219.452	0	0	0	0	0	0	0	0	0	0	0	34505.1	30137.4	33733.8	40411.6	27825.7	35756.2	26183.1	25066.7	41959.4	32021.5	27281.6
289.4/274	439.702	4184.32	2990.15	19279.7	26135.1	19932.7	31973.1	11572.4	66640.5	18943.7	35885.2	18980.6	0	0	0	0	0	0	0	0	0	0	0
295.6/509	15260.4	13252.5	12112.1	9963.36	12244.2	9051.04	6726.88	10914.5	5411.6	8969.66	0	2358.97	487.172	288.583	0	0	538.823	0	668.443	959.439	0	0	340.23
299.6/600	21404.6	31826.2	41508.5	15240.7	6873.78	20678.1	21104.2	31058.7	34322.8	4192.02	21377.8	28041.1	0	201.319	0	0	95.9532	0	178.506	218.208	0	205.654	77.2693
300.5/599	8450.87	14932.3	12311.3	2070.79	2487.05	7665.91	7817.12	9585.29	16060.9	2835.12	7853.89	10437.3	62.338	73.3721	0	61.8057	0	204.956	145.887	339.99	100.232	0	406.01
301.5/1877	4136125	2311939	1940473	4817075	3511078	4229418	4515242	2602815	3776061	3139974	3581965	2901114	4139226	3897739	3350576	3992925	4139203	3531661	3686771	1870615	3574951	3215439	3256263
302.4/1881	91923.2	97464	11180.8	38951.6	45490.8	54802.5	94720	65800.4	95676.4	74572.8	81761.8	4774.96	42443.3	42649.7	40338.2	41690.7	44071.2	46399.2	42819.1	40911.6	36040.8	41639.5	32289.3
305.1/265	557.008	0	157.805	282.831	0	0	448.818	0	8690.16	1453.76	2941.12	877.634	4570	4736.01	6582.26	4296.11	6206.8	6050.75	4269.75	4436	7379.72	5412.59	4070.02
306.2/313	437526	136549	84942.5	83681	63648.6	46527.7	19151.6	85881.2	1293.78	62766.5	12639.2	33450.8	0	0	0	11541.6	0	20045.2	0	14744.7	15953.9	1390.79	5056.62
306.5/259	0	0	0	40742.3	34637.1	31288.7	9720.51	33873	467.561	22029	4562.49	6392.77	39672.1	20835.2	35670.7	16039.4	7497.39	34391.2	22817.5	14574.5	16470.6	39978.9	17535.1
307.2/250	9808.14	6643.84	212.36	317506	138024	5903.96	2026.31	0	254.947	0	1821.83	0	4711.61	25161.9	13428.1	17446.5	158.619	27734.9	617.083	19148.3	18783.1	378.068	21727
309.2/481	0	0	0	0	0	0	0	0	0	0	0	0	15061.5	16140.5	15816.7	16447.9	17735.2	18437.2	17109.9	18452	21573.9	17004.9	15420
309.7/488	32042.1	23101.3	40369	37030.8	26493.7	31992.7	5365.06	28327.4	4157.3	26999.2	31117.9	20429.9	0	0	0	0	0	0	0	0	0	0	0
315/181	6790.92	6559.46	0	5201.47	5087.31	0	7459.68	6011	5200.41	8000.85	2314.94	5761.19	32980.6	25643.6	32404.5	20724	40533.7	44547.1	33306.7	29841.1	33646.4	33700.9	28556.5
316/182	0	1726.01	127.175	2558.42	6880.12	834.731	1628.1	1568.7	1343.25	5432.44	4594.26	798.632	1599.69	2571.8	6124.25	5699.24	4820.45	5061.65	4753.46	3045.86	5367.61	4233.48	3503.76
317/181	0	1170.1	729.623	0	1320.89	972.356	75.2487	625.426	7375.35	0	0	1850.39	10907.5	10892.3	10320.8	6340.78	10542.3	10981.1	7543.15	7033.18	8470.75	6294.39	8990.79
317.7/204	20203.9	18220.1	11984.2	24705.1	24971.9	17213.5	18725.4	18231.8	0	10173.4	13560.7	0	125448	70137.4	120259	81895.3	188008	239679	257105	168781	116943	260402	267543
318.7/202	7680.61	63636.7	51558.2	42488.5	31939.2	30031.7	0	1345.7	2412.3	0	19223.2	12648.4	8966.17	4675.79	0	0	17971.3	20502.5	19841	36062.8	4800.64	22614.9	23538.7
321.1/264	0	0	0	1638.1	18006.9	0	873.037	0	35563	13799.9	16069.3	7972.2	16599.5	10085.4	17367.2	18184.2	8462.06	10445.5	9433.61	12623.2	18266.2	12833.5	10302.8
323.3/930	0	0	105.359	0	0	0	0	179.759	0	95.0092	80.3872	0	54406.3	43693.3	42552	55114.9	37258.7	41378.2	39828.8	61929.9	65234.2	38101.3	50880.8
324.2/922	35162.9	12115.3	15934	26191.1	22033.3	18460.1	19909.2	16578.1	13727.1	20639.5	20614	15216.3	5908.66	3008.49	5733.56	7534.4	4587.68	5764.33	5323.75	6893.74	8378.64	667.604	6055.14
324.9/921	12848.9	2402.15	59.3057	9581.44	11208.9	7208.89	6954.7	6058.34	0	13503	0	10672.8	403.283	0	0	0	0	0	390.911	0	0	249.99	0
325.2/923	0	7479.19	161.246	0	131.727	249.025	9342.7	118.28	7550.56	11851.4	7069.79	124.272	16496.4	21006.2	18554.3	15904.5	19061.1	17359.5	18696.4	16948.3	18518.4	16372.9	16272.1
325.2/1111	0	0	213.031	0	0	0	0	173.51	0	62.788	0	110.001	15124.7	12278.1	12380.2	13485.9	11934.7	15527.7	18256.2	13565.5	23384.7	13905.4	14043.5
326.3/911	3573.78	20325.5	12414.7	0	4500.09	18588.1	21234.4	19471.4	406.89	0	0	15202.9	662.508	0	782.8	451.074	227.13	338.24	1519.07	247.053	57.0328	258.552	79.3012
329.2/848	25252.6	21984.3	25600.6	18962.7	26335.6	36574.2	36477.2	16588.4	51317.8	26176.8	41646.3	38018.5	556.348	850.158	1067.25	1404.98	662.391	374.287	687.131	529.542	442.16	577.247	846.376
331.2/278	18907.5	1818.17	0	21948.8	18829.8	15948.1	11100.1	1351.7	1742.65	12099.9	10964.6	878.805	102.822	0	0	170.519	0	144.104	0	0	0	0	0
335.4/593	14612	12948.8	13579.4	8457.27	11274.5	7639.36	9036.47	18358.6	6668.45	7457.78	6952.44	8780.62	0	225.274	0	186.976	122.733	279.435	269.594	176.299	56.8496	0	0
337/184	0	0	438.251	427.94	672.12	81.9929	0	120.547	2877.63	272.08	0	0	4532.61	4694.94	8420.9	4366.1	6925.98	3773.17	3498.79	2660.49	4547.54	3316.96	3197.15
337.3/1200	0	284.906	161.3	0	0	269.518	0	0	0	0	228.558	98.7931	12683.9	17049.6	12656.9	11158.2	14557.3	11993.4	14182.5	12819.5	10893.5	8610.58	7678.1
339.3/1178	34035.8	11981.5	75.7927	12932.3	21687	23772.4	17845.3	504.17	27870	18916.2	75.0201	18162.2	137.083	0	0	154.457	359.176	329.084	154.76	129.367	60.2601	0	230.81
341.2/907	0	128.021	333.082	0	133.064	0	0	114.096	196.219	0	0	110.433	23755.2	24494.6	28331.8	28878.1	27233.3	28378.4	30550.3	20510	29739.4	29082.3	19406.9
341.3/270	27610.1	0	28079.7	43653.9	40926.1	40749.8	40938.6	22616.2	2047.33	8520.17	5696.98	20088.4	7027.66	14178	8002.79	15845	19472.1	15827.3	9088.32	15809.3	10155.9	5595.11	13528.8
341.5/505	21818.1	8622.66	12576.5	23004.2	21024.2	15275.8	12831.4	13288.3	12110.4	14404	6756.19	3931.97	0	0	0	247.527	0	0	0	0	0	178.252	266.256
341.9/900	21994.6	22977.3	17598.9	11813.6	7968.05	2700.98	4123.2	16986.1	3256.06	20010.1	11586	12989.7	0	0	0	0	0	0	0	0	94.6702	0	0
344.5/236	2125.69	2910.26	1210.28	970.958	7533.96	3617.66	7497.12	11107.4	1155.78	371.62	6899.65	9835.08	0	40176.9	50871.9	33802.9	42343.9	28277	49162.3	704.95	24687.4	52204.7	39386.1
345/235	26834.8	13804	23254.3	23528.5	39031.9	20631.4	20334.7	13638.9	22554	36579.7	18339.4	13577.3	9566.79	128.603	421.509	280.157	8866.76	1999.67	5332.42	4338.14	8060.53	490.212	2288.11
347.4/239	225386	14789.8	15435.4	3052.32	14916.6	1778.66	2970.87	20325.8	1279.01	9918.97	3108.36	1327.04	11571.2	5923.31	10765	13500.9	2688.84	9007.04	20200.6	11841.8	6138.08	14684.7	9269.65
348.8/236	772.634	471.019	8556.42	2196.82	14209.4	12007.9	7635.38	2264.78	1691.88	10974.9	5118.5	2188.26	9079.68	11476.6	3517.7	2911.81	9185.76	0	13924.9	12400.4	11427.4	0	652.668
351.2/911	0	98.1692	265.448	346.785	0	155.722	204.647	294.201	330.259	131.296	144.403	0	19293.5	23038	14205.7	18211.8	22255.1	16304.6	15047.7	18290.3	15875.8	14350.9	17406.7
351.3/812	178.946	0	160.826	0	180.63	0	0	255.034	146.542	275.556	0	0	13621.8	18695.9	16105.3	16163.2	15423.8	19551.7	17184.2	14872.7	18129.6	15630.5	13535.2
353.2/744	0	0	0	0	0	0	131.706	0	0	0	0	0	54878.5	71177.6	57005.8	64534.5	85949.5	68834.7	65709.8	41839.9	48925.3	53438	54928.5
353.3/980	190.689	0	133.759	228.324	0	99.8234	0	0	455.625	0	836	174.524	36662.6	37071.6	61373.8	55902	58878.9	74152.9	62167.3	40353	35197.3	19969.6	42510.9
353.3/1064	0	0	0	0	0	0	0	0	0	0	104.114	0	74911.4	72155.3	61004.1	80060.7	19027.3	75201.8	69230.3	73002.9	56988.5	12073	61180.6
353.8/748	139058	63681.7	0	100455	71799.6	0	0	99828.6	11098.9	107923	0	0	0	0	0	0	0	0	0	0	0	0	0
353.7/1020	0	0	0	0	0	0	0	0	0	0	0	0	0	0	69818.4	0	6637.34	0	50293.3	42424.5	48472.4	0	69615.8
354.3/1000	6.653e+06	9.96448e+06	1.00102e+07	6.97601e+06	5.376e+06	8.70535e+06	7.54729e+06	8.61379e+06	9.35003e+06	6.37066e+06	9.68689e+06	9.5411e+06	13137.5	1780.53	793.616	11575.2	3707.77	2775.66	108758	0	1326.15	1698.88	11539
354.6/1019	1.20022e+06	1.07077e+06	1.148e+06	240050	192145	0	3957.3	1.46875e+06	758747	0	0	432303	615390	1.01471e+06	557582	836942	839631	501188	706086	619046	0	0	589106
355/1029	227122	347598	1079.35	631736	38418.8	1015881	797748	205.67	104240	702045	4957.91	7485.4	181.165	0	79.0979	279.236	0	807.75	248.615	0	0	8607.13	1440.73
355.2/834	525.319	852.506	888.663	0	0	1507.7	1450.83	471.036	38487.1	529.216	2314.61	757.284	32988.3	43398.6	27199.8	30662.8	43532.9	32176.3	35120.2	28248.5	28253.2	18556.3	30917.5
355.3/1007	74123.3	131956	176291	54419	229346	15045.7	27545.3	65390.6	210428	197550	0	171152	4073.11	5744.52	5515.49	7582.34	3773.36	13572.1	0	0	11745.1	0	470.574
355.5/1018	73358.7	43449.4	27535.9	6278.18	255665	30679.8	130039	101649	62933.9	9813.85	110622	39361.9	18254.6	11979.5	12897.7	18718.1	5338.86	531.807	16350.5	16310.6	645.411	0	13346.1
356/929	4850.64	14779.8	4405.52	27260.9	38866.8	22732.4	20405.6	15973.4	803.385	21802.3	340.858	788.263	140.437	0	63.7618	0	50.5355	98.459	0	172.447	0	0	273.569
357.2/734	0	67089.7	9681.08	0	198.256	0	465.153	10500.7	1604.22	0	314.686	0	20333.8	17654.7	13795.2	19889.4	18571.9	16426.2	14376.1	22859.7	23548	13071.2	18384.4
358/1009	721.629	750.096	21286.4	0	24457.5	11771.7	21091.6	16419.6	12122.8	25404.1	15687.1	8127.3	591.449	0	78.7461	110.172	80.567	66.4777	0	857.86	139.477	61.2399	177.873
359.3/1019	0	11934.3	16134.2	605.002	14318.8	1462.51	901.365	11463.4	0	13508.7	9351.18	753.415	297.387	329.526	0	146.562	319.614	487.981	0	244.311	579.143	0	103.056
359.9/1877	13306.2	4086.34	2157.11	2810.71	8436.98	10874.2	5404.57	2722.46	3414.86	11694.8	2452.26	2159.96	17899.9	21372.6	13310.1	22804.2	16250.2	15738.2	12697.5	7332.64	6990.85	1091.01	11234.5
365.1/724	0	0	0	0	0	0	0	0	0	0	0	0	11800.4	14430.3	15295	14999.4	16844	13970	13242.8	9684.22	10431.6	12440	11676.1
365.7/728	338362	380360	323143	255371	650180	267608	169296	408068	0	256477	0	70905.5	0	0	0	0	0	0	0	0	0	0	0
367/714	479.542	11880.1	28817.7	0	17402.2	17592.4	26304.2	15873.8	24184.5	22697.8	116431	30150.8	311.44	174.361	436.232	312.699	0	153.478	294.766	177.703	645.266	255.192	569.549
367.3/1231	0	0	82.6949	0	0	111.634	192.79	0	665.613	77.0019	144.391	273.713	75389.7	79544.2	56000.8	75889.6	83369.1	61581.4	58913.6	57990.8	58931.7	30897.7	65063.2
367.4/595	20810.2	32812.4	22957.9	4891.42	16055.3	13462.6	10032.5	25204.1	12601.5	4678.32	10389.9	18313.2	125.694	0	0	346.696	139.445	213.883	129.378	166.844	0	127.66	0
367.8/229	0	960.512	2982.77	2159.11	1894.14	187.909	0	1314.74	232.937	1014.41	2628.06	1334.38	5363.74	7096.52	1212.54	9216.1	8004.89	6242.39	602.954	9046.23	2598.74	2045.07	8912.26
368.2/1231	633.966	13753.5	4613.28	10819.8	5592.9	3356.17	6972.89	11171.1	656.537	12483	15993.9	287.719	10369.1	10981.1	8071.71	12216.4	11204.4	8302.96	9886.56	9970.1	8961.97	1209.58	9342.74
369.4/1210	132662	446033	386140	107886	519599	188108	474384	290.085	674.809	112941	423.118	522037	1547.1	144.378	76.5344	0	2524.51	0	1078.75	746.999	218.4	285.833	112.703
369.8/1879	2485.29	1764.46	0	8531.62	11329.7	8044.26	5797.71	8946.06	5149.62	10015.2	2249.09	4139.76	19101.3	12935.7	21353.3	14534.2	18106.2	23978.6	16012.9	8232.1	14870.1	14141.5	2356.2
370.3/1208	24264.5	21145.2	640.296	23978.5	24790.7	33184.3	0	20827.1	360.626	23960.4	180.913	857.272	348.896	0	254.309	0	78.8228	184.13	281.386	7081.23	124.328	205.29	345.672
371.2/566	0	4778.08	0	9180.28	9648.67	0	0	0	0	0	0	0	75684.5	76473.6	62831.7	53342.4	64910.9	69108.2	86324.3	63520.1	107272	59005	75068.1
371.3/763	14274.3	0	0	0	0	0	0	0	0	0	0	0	70108.5	177590	55335.4	57320.9	123632	58980.1	52685.6	180796	50453	49433.3	93325.6
371.4/565	96203.7	64806.8	71102.2	78580.5	63679.1	83483.2	81080.6	87778.5	46344.3	74267.3	96300.7	102610	431352	449839	373556	397481	500315	480630	521611	364921	46123.8	359550	498916
371.7/636	75319.9	99184.3	199160	0	151068	0	64150	0	55582.9	0	0	0	2.71606e+06	1.96139e+06	1.57806e+06	2.18598e+06	2.70643e+06	2.12803e+06	2.43929e+06	1.49241e+06	2.25427e+06	1.82669e+06	2.17815e+06
372/684	4766297	3282070	2636334	4085111	3338783	2529845	4532883	4091407	5607857	4289443	6877869	5294700	4645418	5978825	4058067	3799282	6559538	4408692	5366781	4818306	4829387	2477458	4562467
372.5/629	445.563	0	0	0	0	0	0	0	0	0	0	0	7181.45	31795	38152.1	21128.4	39288.3	32596.2	26248.1	28348	41892.2	23666.6	42728.3
372.6/777	672344	696970	801792	1.39845e+06	0	1.31329e+06	1.42629e+06	1.16756e+06	62826.7	0	1.24977e+06	98276.7	4365.1	0	1391.82	2477.97	726.395	2959.37	3184.77	0	6825.04	0	2912.12
372.9/688	60732	40732.8	42171	60114.2	65564	36920.4	44655.6	40032.2	1.3429e+06	77233.4	42735.2	623996	65345.9	83964.7	41201.2	47453.9	85947.1	55680.1	44293.8	47961	49708.2	24329	51782.8
373.2/1261	98712.2	41993.2	51487.8	50586.7	18108.4	31158.3	6893.74	267.596	441.451	10536.1	810.382	19223.7	0	287.856	736.767	311.765	226.592	201.103	1886.74	46.4501	453.819	790.261	212.671
373.6/779	16322.7	19384.8	29438.5	25649.5	9839.54	32143.3	21190.4	22434.3	3967.22	18443.3	33705.5	12014.5	0	0	0	0	0	380.062	299.969	0	379.696	0	0
373.8/1397	80.1789	0	0	0	388.593	0	0	0	456.275	354.032	0	95.0558	3028.71	7333.37	6792.04	5322.03	11242.8	8186.19	6544.58	6203.49	5538.46	5828.53	5698.09
375.2/744	0	0	0	0	0	0	0	0	0	0	0	0	24314	30031.7	22014.3	30237.8	35217.1	28250.4	28666.3	17021.3	18353.3	24233.5	22997.2
375.3/1064	190.709	116.723	121.204	0	0	106.606	0	0	92.9654	0	600.573	0	33795.1	33094.7	22671.8	39768.9	39655	27756.6	29369.4	34501	22619.9	16618.1	32197
375.6/746	58777.2	200611	231321	54554.3	65064.3	99368.5	97412.4	160874	97776.1	55019.1	140762	254791	0	0	0	0	0	0	0	0	0	0	0
376.1/1011	17638.9	20019.4	19746.9	19924	11107.2	16172.6	15159.9	13861	7829.77	15782.9	10076.1	12516.3	15909.4	17731	17481	16204.1	0	48429.7	14571.8	50474.7	49455.6	445.046	887.537
376.4/1035	0	34794.9	1179.91	22336.2	20221.7	3348.66	2060.79	8922.68	69475.4	22941.4	34495.4	59358.9	23337.8	49543.3	48204.6	15054.1	28338.7	1345.21	44878.6	0	2750.02	5837.39	53737.4
379.7/731	31410	29330.7	28358.4	0	36565.2	34258.5	35782	28315.8	17380.2	0	46306.2	40136.5	0	0	0	0	0	0	0	0	0	0	0
381.6/486	6178.86	0	13960	0	76255	55341.7	60521.5	24603.1	66365.1	0	76498.2	57291.8	0	0	0	0	0	0	0	0	0	0	0
385/265	5594.93	1839.82	2002.02	14325	20323.1	18934.7	15937.4	13384.5	32762.8	14605.7	21682	11257.8	28293.6	26540.9	35185.6	30095.9	24525.2	28357.1	25419.9	27193.3	23266.6	29355.9	26548.7
385.2/887	0	1294.15	1810.07	0	0	0	0	778.387	629.872	0	0	0	82851.4	88125.2	76799.6	77690.9	88139.6	91921	98599.2	68072.4	83582.8	76335.5	79475.2
385.6/1035	0	482.249	94.5252	0	584.634	963.771	314.207	0	0	0	372.164	0	65806.2	54805.4	43705.3	62866.3	38493.8	68663.3	38485.9	49376.5	77520.6	3092.63	67978.4
386.1/880	30167	10144	7198.95	23380.5	34229	28032.3	4854.43	14834.4	6388.73	26976.7	26348.6	3705.52	4334.74	5739.81	6362.45	7612.74	10274.4	8913.06	7959.66	4008.3	4559.28	4577.42	3165.29
386.4/1470	1245.38	2575.83	0	5721.18	0	0	0	5348.33	0	7016.43	4869.3	0	408403	525585	421862	548444	341474	1.0138e+06	1.17709e+06	1.89704e+06	2.15124e+06	1.11975e+06	1.68231e+06
387/260	15724	0	42156.6	14720.2	19743.5	20774.1	29548.9	0	14147.6	12670.6	10617.5	9263.54	24911.2	25530.6	30012.7	24678.6	24027.9	29646.6	20908.9	23194.3	25238.1	26294	23224.3
387.4/729	36069.5	37487.2	56002.4	2115.46	59268.1	58487.5	60953.6	53404.1	34714.3	31204	57584.1	44832.2	0	0	0	0	0	0	91.2508	0	0	0	0
389.2/172	670.564	2537.14	1271.93	31906.2	31579.3	2775.94	4125.43	1234.75	1230.12	23313.8	1909.21	99535.3	13397.5	556.506	0	1147.14	9654.52	10424.4	1322.48	10639.8	87.9574	4851.83	5982.72
389.3/1178	14828.7	24251.5	0	4112.6	20102.7	28550.7	19843.1	27319	25294.8	16339	26125.4	3195.15	159.81	123.601	388.258	68.7149	84.6005	190.639	197.756	166.998	158.3	0	164.409
389.8/234	5090.87	5057.01	33029.1	915.932	18114.3	697.671	25400.8	1220.27	19264.2	4918.05	1901.82	750.078	0	6379.09	12042.9	6545.44	10795.6	10666.8	8760.59	5341.33	941.868	5655.52	9117.17
390.1/234	13387.4	44407.7	10529.9	5310.23	4297.08	21301.4	650.125	30985.5	11756.3	3785.43	24291.7	37747.3	7064.58	10273.2	218.636	6569.29	10343.1	6534.25	12690.5	793.539	8498.54	5623.94	4326.44
391.3/1216	431.616	699.863	1013.72	348.764	1042.9	0	199.78	1324.97	1164.5	250.699	1388.86	268.686	13354.1	21938.8	18109.8	15117.4	21639	20863.3	19961	13093.6	16073.9	18735.4	12171.5
391.7/1879	90.572	0	215.861	3082.96	9088.77	2870.81	5098.79	4418.45	3640.29	10769.4	3998.98	4046.66	20078.9	18575.8	25475.7	11364.8	20128.5	22153.3	27927.3	17939.5	35284.8	22044.9	26827.2
393.3/553	24810.5	4169.28	0	19731.1	3389.69	20014.6	21280.6	0	31602	20500	20773.5	0	68107.4	72738.3	79705.2	74222.5	91908.9	90533.5	91903.6	70742.8	34044.7	95075.6	91162.6
393.2/778	0	0	0	0	0	0	0	0	0	0	0	0	80459.3	84673.2	88748.5	87131.2	91072.1	75503.3	90055.5	72222.4	46646.8	93460.1	91673.6
393.5/626	6183.66	13040.6	7236.68	0	16699.5	0	0	13442.9	34100.2	0	0	0	165668	152846	114990	135211	170043	149882	150020	115696	139059	185908	139235
393.8/534	11013.5	50447.9	80183.2	77180.3	74833.2	107494	82380.2	76691.8	7588.1	116255	99701.4	97142.1	0	0	0	0	0	0	0	0	42825	0	0
394.1/674	97164.1	62824.4	68645.1	85810.6	84503.2	65899.9	93852	109430	39812.9	48342	112967	140597	125635	144197	123543	151217	188878	159188	164788	169874	143265	77648.1	174278
394.3/776	61578.8	57125.2	46115.6	77796.9	61161.8	68234.3	69632	73016.4	42547.2	49643.3	90045.6	79066.5	10696.8	6811	9402.57	8228.56	7217.47	12259	14293.6	4554.26	16513.5	7003.23	7639.57
394.8/679	24437.5	17927.6	38369.5	27791	36057.9	40983.1	49213.3	34350.5	22281.4	17199.4	38384.9	32535.1	38024.5	23946.5	53959	52457.7	32704.7	51256.3	53038.7	44458.4	6872.9	42947.9	43011.9
395/775	21387.2	15450.9	10285.3	19472.7	37824.6	34002.9	36123.5	19906.8	29597.5	35473.9	26227.6	28638.4	0	1070.07	389.745	791.389	623.336	0	387.424	714.901	208.01	470.542	385.005
400.2/209	615.112	655.756	1525.15	1353.13	139.445	196.186	1363.11	637.125	1816.24	625.402	0	0	8819.94	3324.95	6049.89	3189.49	163.541	6789.02	7395.31	7715.77	858.429	10873.8	9018.32
401.3/978	222.167	192.22	0	916.621	1753.16	402.264	708.578	138.399	0	509.513	435.529	410.076	11555.2	8839.09	8002.2	13478.3	9758.45	11395	6602.81	11189.4	13664	8133.07	10761.6
403.3/498	15595.5	22642.9	17346.2	12935.2	26466.8	24264.5	20987.1	18468.3	6250.96	15304.5	22890.9	16654.6	0	86.5425	0	0	0	160.688	268.842	269.363	0	0	113.761
405.3/443	166532	79362.2	44192.5	132963	57622.7	70432.6	14935.5	30520.4	129625	36688.9	33480.8	26730.7	0	0	0	1650.02	450.401	749.344	0	2020.44	3951.33	0	0
407.1/887	0	387.227	89.2648	769.083	72.6832	421.02	460.659	409.978	105.294	0	0	554.053	14599.6	18838	14375.4	13453.4	18584.8	18401	19921.7	12922.5	16618	14514.3	14707.5
407.7/984	20061.7	4065.29	26461.4	21607.5	29915.9	27382.4	355.933	8016.53	16916.4	1660.51	27698.4	24378.6	0	0	0	0	0	0	520.673	91.6241	0	0	0
413.2/839	0	270.841	462.917	382.422	0	0	847.363	231.071	2274.85	0	1343.56	0	10035.8	7537.54	6689.56	8862.06	9684.28	10349.9	5996.16	9918.79	13386.7	5901.87	10575.6
414.1/856	0	2208.22	13535.5	1365.34	18772	15666.9	13339.7	13956.9	9908.73	316.214	14980.5	12557.1	242.599	574.117	274.751	741.446	443.972	1015.79	395.059	338.727	178.697	402.712	529.742
415.3/534	1993.49	1773.68	0	1360.58	0	0	0	1684.59	286.226	0	0	0	27583.9	20805.4	17965.8	21487.3	26959.5	24424	26303.3	22838	7698.11	17446.4	19940.3
415.5/629	6169.11	4982.9	3986.39	0	6163.54	1925.33	2739.62	8153.52	1119.49	3967.45	0	0	29161.9	30714.5	22118.2	35510.4	34109.3	28681.3	27946	28643.9	23016.8	36514.6	31432.7
416.3/1458	3753.65	8464.81	7265.81	7231.95	19447.9	12218	13346.9	11895.5	1499.09	13308.5	11265.3	2988.66	83.301	713.079	547.098	325.83	994.579	147.451	711.808	540.358	654.563	0	480.71
420.9/217	289.835	174.589	1805.89	888.249	684.34	939.633	0	301.538	1307.48	948.009	1392.14	204.715	15817.4	291.49	7419.3	15561.4	20822.9	0	30107.2	12181	11645.6	12612.8	7219
421.5/1027	0	493.122	122.067	0	165.768	130.263	186.696	153.095	0	286.74	175.018	365.221	17374.3	13585.9	13639.9	15878.9	18503.6	21597.4	19617.7	20892.3	21267.9	24025.6	6296.01
422.8/1017	4098.63	2699.08	1448.39	6947.76	11813.5	2233.16	2708.82	1162.16	2026.8	1190.71	575.073	954.869	649.284	8147.33	7739.37	0	7417.71	3306.59	6176.03	7663.03	9073.57	0	9420.7
425.6/929	3067.23	64411.2	54408.5	45468.9	37603	40579.1	46697.7	47232.1	915.28	40469.6	0	5670.48	0	0	0	0	0	72.9808	0	0	0	121.068	0
427.1/432	62664.5	40174.9	34096.5	68453.6	18049.1	18777.6	23275.5	9580.96	19413.8	33048.9	25891.1	23342	6697.94	2809.49	1935.3	3888.02	187.132	1384.36	1081.6	3874.52	15054.4	3082.45	2966.25
427.9/221	2529.79	661.226	0	459.457	460.026	716.803	0	838.563	321.88	636.293	226.872	441.642	295.628	53401.9	19923.5	22770.2	72934.3	56624.4	167.096	0	128172	72061	0
428.3/1133	17442.6	3484.47	1489.09	22145.2	39794	26584.4	2980.17	12817.6	1631.47	38523.4	17885.4	753.114	1375.31	281.741	285.789	600.419	1191.2	390.751	1105.28	1381.83	990.201	788.727	563.986
428.8/1262	14617.9	7733.72	16831.1	11612.5	14977.1	27562	15635.2	13427.1	13826.2	6862.61	14906.2	452.648	0	83.2422	0	196.822	175.112	0	0	0	106.44	0	0
429.2/532	4699.04	3803.39	2309.68	5673.27	4123.13	0	0	4410.47	0	3041.86	0	0	25127.4	29286	23035.4	22126.6	29083.9	20104.6	25555.6	21375.6	16475.3	17871.4	19259.9
429.4/626	3853.13	10173.6	5223.12	4951.66	8901.37	5585.22	0	4908.6	4193.26	5440.35	0	0	47765	46121.8	31819.5	50850.1	53732.8	41691	64388.9	54855.7	24504.5	34871.3	51532.1
429.6/533	5282.75	28088.6	30346.2	32259.2	39526.8	29198.8	31134.7	20904.6	17710.7	37285.2	41222.5	29657.4	4210.62	0	0	0	0	0	0	0	3308.97	0	0
429.8/628	5254.04	7049.43	23803.3	35964	15847.3	19729.3	24583.3	15850.8	5679.9	37018.8	34812.7	32141.9	11432.4	13368.7	0	0	0	11956.4	0	7691.44	11200.6	8350.1	0
431.4/1039	0	0	0	831.83	0	751.449	968.181	203.323	0	1294.69	0	1284.39	19350.6	17299	20919	23749.2	18463.9	28049.8	30448.6	17708.5	32274.3	23224.6	22073.5
433.2/1018	23034.3	36447.4	26469.4	26136.8	43485.6	53528.9	54035	63606.2	14767.3	58314.4	53352.8	5957.46	3298.67	4418.24	5953.92	7252.18	6310.22	5086.92	4920.98	5086.22	2258.64	6772.24	1945.05
433.8/1013	17027.5	4896.11	1181.08	15043.9	5855.98	4717.11	1565.23	3695.53	0	14540.9	2816.02	0	12222.1	7748.49	4692.03	7337.77	6207.66	15551.3	15692.7	11062.4	4099.53	0	15419.4
434.1/1091	7738.73	16070.9	2767.22	35788	30753.5	14748.4	23813.6	643.203	5714.89	42149.9	21005.2	6204.66	249.12	57.2065	165.465	330.889	438.315	473.569	557.465	355.281	445.208	67.4749	250.113
434.5/1156	5622.29	0	21178.8	21141.4	9823.65	16169.3	18415.3	17110.4	15129.4	13114.4	0	0	0	0	0	0	0	0	0	147.907	234.002	0	0
434.9/181	7439.86	2461.81	338.149	1369.78	672.144	1466.77	560.621	769.604	5399.39	1682.48	1026.71	3472.41	6325.39	8933.09	8243.2	4518.47	8940.15	11245	9686.34	8403.9	8196.46	6828.9	7940.65
435.2/1231	0	309.375	135.775	347.971	0	304.368	880.644	0	386.128	170.173	671.644	0	8474.18	11039	7024.13	10436	10538.9	7735.74	1308.04	7426.48	7845.8	981.542	8485.53
437.2/1664	6339.37	1844.13	678.27	0	2450.56	2653.33	0	7270.17	8273.68	2752.21	0	801.223	42129.8	45699.3	43839.9	41899.5	41183.4	15671.9	18053.2	5680.93	12245.1	12172.4	30903.9
438.2/1664	0	1004.68	30755	1977.56	2112.79	29219.5	738.914	810.592	2468.84	936.074	146.87	0	54774.7	44315.9	38041.6	54099.6	49303	7645.7	25924.9	64414	61427.9	5343.78	10595.3
439.3/628	2504.34	4319.69	2524.03	2573.1	4975.89	0	0	6296.33	1063.37	0	0	0	41952.6	44984.8	35235	30692.4	43968.9	38181.8	36789.4	22646.9	30826.3	34482.5	40258.8
439.7/628	9449.54	16943.8	22655.1	25397.2	24818	32842.7	16768.6	13736.5	7353.66	46031.4	36197.4	37106.8	6871.71	7046.67	0	7573.12	13378.5	7281.67	6274.27	0	11514.8	0	7333.31
439.9/207	4631.48	2294.63	3159.89	1115.45	2543.59	1121.36	4545.96	2104.91	7441.31	6107.34	3995.9	5725.37	19578.2	0	18829.9	10058	10832.8	8823.01	15122.8	16910.5	9693.81	15757.1	10706.1
441.8/1907	0	216.556	196.839	0	0	0	210.04	266.605	66.4786	0	283.245	0	8374.45	16309.5	14231.3	10906.4	19102	15987.6	17401.7	6177.06	12716.1	22558	7457.43
441.8/221	2327.5	0	1011.09	1032.14	2214.93	0	879.604	2310.45	269.751	1146.25	0	1095.69	17391.1	1253.98	13149	3313.46	21226.6	0	944.388	11979.1	4825.25	13874	11402.7
443.5/711	36339.5	60160.2	57006.2	34149.7	25922.6	16360.1	23594	74052.4	5645.66	56987.9	21273.9	29098.6	273.591	0	80.4728	146.206	0	60.1082	165.482	0	0	82.6516	0
443.6/1020	0	408.744	3403.24	0	696.818	0	0	1432.99	161.916	0	184.717	760.444	7198.15	16216.5	24794	28241	6807.78	23465.2	23643.1	24611.2	24694.4	0	24977.8
443.8/864	428.155	135602	163857	21733	80280.6	126484	82170	190196	8147.52	19457.6	184840	29404.9	0	0	0	0	0	58.4966	0	0	0	0	0
443.7/709	1417.43	12015.4	25761.3	4674.46	210646	193516	101391	48198.4	202416	13937.5	107397	118249	0	83.1723	0	0	81.6787	0	107.066	0	109.527	0	0
444.5/1019	1958.21	4836.62	685.505	1699.91	3282.17	3418.68	4928.59	868.876	1799.8	0	493.017	0	7601.7	7644.4	5023.2	10284.9	8266.69	8652.79	7316.85	0	1735.42	0	7609.78
444.9/1471	20434.7	15986.2	10845.6	14634.6	5050.98	8317.92	38367.7	36039.9	60735.3	4305.85	55145.3	30575.5	1816.7	4013.02	1128.06	7372.57	2589.05	2561.28	4012.13	2794.44	1744.2	3319.49	2362.53
445.7/1664	320.526	0	0	0	182.266	0	174.039	0	0	108.466	0	0	239485	221093	191090	261871	201116	435022	440453	600158	592133	451444	477660
447.3/979	0	566.732	186.71	0	0	0	0	103.168	191.542	0	853.189	195.734	18685.4	14682.2	13085	20460.8	19121.2	18802.8	10517.3	17988.8	25026	12727.3	19970.3
449.7/1133	17346.2	12546.6	14039.2	6999.31	6602.77	6748.84	5070.98	595.693	14006.4	10818.8	13366.9	12152.1	0	0	0	0	0	0	0	0	0	67.8868	0
450/1256	6392.22	12054.2	495.779	22184.2	13779.2	14706.8	8663.95	10053.3	748.73	19541	9853.84	1189	93.2514	168.971	80.2659	50.536	175.024	150.153	213.623	113.131	59.9004	74.572	0
453.3/201	0	2044.98	531.556	841.788	1550.26	3327.09	534.899	0	1887.64	2133.14	1153.63	721.916	2925.14	6941.68	4586.57	1137.68	9787.35	15375.5	17111.9	22868.5	16122.7	17232.9	21111.4
453.9/1475	0	869.456	0	192.224	1143.36	0	564.728	0	0	1380.02	731.54	319.17	18047	7395.16	24430.7	16035.7	20686	10801.6	0	0	4616.67	11046.6	13989.7
454.8/1473	10153.8	3415.8	403.977	446.696	1891.29	5466.59	2906.25	1898.36	1633.01	273.252	477.087	1439.86	9539.58	9131.41	7165.69	6240.9	10767.9	3979.11	1003.99	48319.3	56667.2	4282.48	50555.4
455.2/1086	0	384.789	283.842	164.329	332.173	235.51	297.886	246.982	506.936	651.23	135.95	722.877	16092.1	15631.6	11507.6	17560.2	18250.3	19996.6	15668	16889.4	21888.8	15112.2	18371.4
455.6/1060	13369.8	5928.45	12144.3	12885.7	5295.32	5271.65	10769.4	13321.3	191.932	11521.7	498.806	1118.88	0	0	0	0	0	0	0	0	0	55.2328	112.264
457.3/1082	0	426.252	299.117	0	0	295.858	215.24	556.311	0	0	133.838	177.212	9137.54	5353.13	6941.62	9460.36	6644.82	8833.02	1977.9	10534.6	14133.4	9222.17	9216.23
457.7/1059	21671.7	8731.21	65.6165	30093.7	25029.8	4275.16	9986.39	10927.1	1000.87	29354.5	11478.4	0	0	0	0	90.4544	59.1863	0	0	0	0	0	81.886
457.7/218	839.317	1740.94	1678.65	785.547	1279.76	714.935	1203.52	834.436	1243.71	702.046	303.95	424.213	6440.89	10876.2	6887.8	3596.97	2802.55	10452.9	21670.7	1301.22	1507.7	18623.2	5980.96
459.5/1879	1250.58	1006.68	0	1751.05	2553.38	653.715	1573.45	758.305	267.973	3039.29	0	0	13949.6	12209.2	17596.8	12234.4	13375.3	20693.5	15322.6	16789.7	13074.9	16732.6	17578.4
461.9/1135	0	34647.7	24428.2	23473	21387.6	17326.3	15725	27011.2	198.89	27183.3	358.513	110.888	97.0781	0	0	256.567	130.446	0	0	159.861	0	0	152.013
462.6/1664	161.42	482.738	0	209.608	0	303.907	91.8155	0	620.722	77.2356	0	101.445	11826.9	10040.5	8558.68	10925.9	10350.2	16014.6	14948.7	17667.3	17095.3	10987.4	14136.1
462.8/1136	7381.65	11383	11486.3	14613.5	10435.3	4133.04	4228.66	9602.85	0	10516	904.892	12634.5	71.2023	0	217.987	139.918	0	85.0168	0	315.391	152.346	313.8	88.6851
465.3/192	1458.1	1749.35	1031.94	2111.3	8360.08	12566	832.399	2938.33	2020.38	2038.3	1674.94	2112.22	2737.65	2936.34	2204.84	2536.02	1471.11	15269.9	9904.81	15365.2	8447.13	13422.2	14322.6
465.4/813	70083.7	130387	101381	52641.4	49522.5	86123.6	62613.1	81312.6	3688.74	56523.8	7030.5	15784.8	0	91.1822	0	106.085	0	0	415.095	415.406	71.5107	121.078	371.545
466.4/813	6299.71	16781.9	17510.1	10973.4	2976.53	15877	12591.8	14834.2	5807.54	6761.22	15288.7	20574.8	0	0	0	0	0	0	0	0	0	108.663	0
467.2/194	1226.72	581.686	2278.08	239.565	2839.67	2174.33	2129.6	357.625	901.7	1253.08	1086.11	405.111	2069.9	1678.47	1668.23	1374.62	2992.78	8026.24	9155.69	10604	6216.81	9086.92	9993.69
469.5/629	10588.9	23569.1	20334.1	23443	19442.7	19261.6	17208.7	9457.76	4159.34	19318.3	14708.6	15495.3	2547.96	1990.76	0	0	2192.55	1860.95	0	0	1387.29	0	1293.35
471.5/830	38813.8	8800.55	12143.7	49836.2	11371.4	22517.2	20071.9	15499.8	10817	29091.7	21693.8	12629.1	0	0	0	0	0	55.2789	0	169.366	0	0	0
473.5/1168	24055.2	10817.8	619.886	18496.1	25566.2	8709.29	60591.9	814.926	60985.8	36340.5	95487.4	1228.36	0	0	0	0	261.634	0	52.9719	83.4226	0	73.0837	0
474.3/1167	22835.5	6540.95	2652.41	21097	21581.3	47813.4	40353.1	1539.4	481.628	21329.9	35160.2	726.441	41.8429	181.013	161.294	587.507	392.776	276.292	186.553	180.8	538.78	229.207	195.497
477.8/841	0	93742.2	70888.4	29424.8	0	18697.8	16479.2	2119.61	11832.2	59641.6	14760.1	0	0	0	0	0	0	0	89.1968	0	99.7611	0	0
481.5/788	16091.1	13603.6	17959.3	11880.4	10779.6	14174.4	16447.7	13493.4	2619.55	17128.9	15500.7	18083.1	0	0	0	99.0793	122.284	0	0	0	204.634	0	0
485.6/1150	3859.32	8406.02	14441.2	13932	24952.3	13706.4	11863.4	1483.16	1619.22	18750.9	15328.1	465.68	0	0	0	125.822	0	0	0	0	0	161.652	94.2039
487.9/1032	684.015	36245	40603.6	4269.75	5452.75	38117.6	42133.5	35739.3	24681.1	6351.74	31990.2	28891	175.375	0	0	0	43.3377	0	65.283	168.609	0	204.576	226.89
488.5/1529	0	0	0	0	0	0	0	2134.59	0	0	1044.61	0	642611	556119	390749	599696	406561	594361	111610	82636.9	60327.6	573253	318359
488.7/1042	1780.64	9446.57	324.4	763.704	1848.18	19559.5	17906.4	15241.6	15917.2	2388.34	16963.9	16662	87.0517	127.618	0	0	0	200.97	121.618	111.494	0	0	0
489.7/1504	0	0	0	795249	5.08194e+06	4.26691e+06	4.69887e+06	4.59346e+06	4.08477e+06	3.6719e+06	1.74042e+06	1.64434e+06	2.09217e+06	2730079	2.1173e+06	2.63405e+06	2.18739e+06	523044	862063	755718	424025	477169	433459
490.5/1504	37619.2	96233.1	232347	256696	168772	233886	185869	269918	234797	201528	0	203933	195817	191391	133943	192703	143955	46998.6	69359.2	1.27871e+06	656799	65695	41183.3
491.2/1068	1028.14	0	289.063	1794.2	249.832	101.305	243.367	480.42	868.385	1605.56	0	0	16590.6	16698.5	5153.28	20795.6	24614.9	12937.2	491.127	18484.1	17629.7	2150.42	15561.2
494.6/1502	10374.1	745.203	11745.3	18250.4	12679.7	21108.1	0	10461.7	941.266	11792.4	19722.8	1182.6	17112	12922.5	16105.5	16174.6	17428	3159.74	4415.64	958.285	5663.59	4822.65	4365.19
495.6/975	14725.2	72760.2	83745.8	13233.4	21339.9	83259.3	107605	78537.3	96793.1	31276.7	91221	45898.6	84.3381	0	0	0	0	58.8392	0	0	0	0	0
496/1854	11240.2	4813.55	0	0	2584.06	0	0	1151.53	0	379.663	0	0	14115.4	16529.5	25791.7	13693.1	20514.3	28931	5283.44	12372	17366.3	19345.9	13607.7
496.7/968	2952.38	8651.52	13313.9	2189.01	1925.44	11665.6	14454.3	12287.2	14499	4646.19	13421.7	15293.1	0	70.307	0	191.735	111.018	42.0889	0	0	0	0	0
496.9/1853	1823.01	5427.38	1313.62	988.68	3717.28	10189.8	634.65	789.107	11872.4	1852.02	20294.7	0	7341.2	4681.11	9474.14	6241.9	9173.06	12711.6	5321.05	8574.42	8511.07	12076.7	8413.64
497.9/1503	1.14077e+06	872815	1056710	1.09844e+06	967014	1.68374e+06	727677	715177	475705	837304	1.48733e+06	622279	1.46417e+06	1.2465e+06	1.22562e+06	1.29471e+06	1.29293e+06	1.78394e+06	2.2303e+06	3359171	2.49577e+06	2.24844e+06	2.37278e+06
498.8/1506	69739.7	106604	119916	76975.2	46810.7	28781.1	59576.3	47429	68572.8	67627.5	44126.7	66236.6	41850.1	58859.3	48844.7	41124.2	44267.5	61240.3	88254.6	77701.7	70226.5	83621.5	74692.5
501.3/818	4079.38	24168	18061.4	7600.2	652.958	11000.9	16688.7	9432.51	26650.6	3005.7	11676.3	33426.3	90.8852	0	70.0069	57.2893	289.801	0	90.1484	0	0	107.164	264.123
502/170	661.821	853.427	1190.83	1233.83	953.643	169.334	363.615	528.153	752.238	1780.73	1164.7	620.691	74494.3	4947.79	46763.7	1089.34	41889.1	60773.1	51885.9	48407.8	1177.73	50343.8	25694.5
503.2/171	0	22868.4	2591.75	0	4508.15	0	464.258	0	15576.9	1507.99	10670	5454.17	34032.6	37352.7	45726.5	54894.2	39308.8	54932.9	45241.2	61619.4	32969.6	45502.1	54711.3
503.9/172	5666.85	24457.6	18785.6	19033.4	2249.39	9471.69	2784.04	16246.3	16739.9	64.5963	12008.6	274.991	0	0	0	452.602	0	83.5854	0	0	0	0	44.2598
504.2/171	29856.2	11157.8	810.505	11444.7	6871.33	8260.31	9021.2	11516.5	134.276	893.809	14244.8	24849.2	20139.4	15857.4	17958.9	22791.2	19684.4	24134.3	20714.5	21089.7	20033.2	20579	21492.3
505.3/171	1738.5	2014.35	0	1479.26	0	5204.37	1198.16	2148.14	1667.11	335.054	1031.02	1270.98	16343.7	11191.5	13339.9	15649.4	12125.1	15798.9	16664.7	17511.3	17913.8	14767	13428.1
507.7/1166	5173.1	38385.7	45997.2	33084.2	22500.3	13470.9	6174.52	33130.1	1083.05	30687	489.815	27907	0	0	120.768	80.1418	0	0	0	0	0	0	0
508.7/1167	10591	14332.3	15981	12637.9	12584.7	6564.62	3807.34	13509.8	464.198	7668.74	314.226	13926	96.6683	0	81.1054	65.2699	0	104.347	63.1781	0	166.303	0	0
510.8/1505	12034.8	7976.6	10597.6	10372.9	7205.17	4968.06	8139.74	8838.35	0	6625.62	3174.75	1745.2	4032.72	3654.84	5863.28	3765.66	5595.87	12916.6	11662.4	3711.01	14071.5	3376.72	7464.77
511.4/862	12094.5	15523.6	15123.7	16308.3	14638.2	20977.4	35660.2	25265	3779.18	17460.7	25605.8	10902.7	158.132	384.651	0	129.088	625.924	0	287.352	114.431	0	0	0
512/1645	11619.3	9366.5	14076.9	19809.7	24078.7	12636	3262.98	12478.3	9334.68	14604.7	2154.26	2728.75	0	0	0	0	0	0	0	147.213	0	0	0
514.7/1504	224847	170134	179092	159278	140232	141717	134973	93989.1	0	110280	120015	0	188587	193112	176803	178592	172674	183734	175306	144444	145597	176666	120276
515.4/893	112394	98497.2	123868	96768	94775.8	168832	140180	145916	190690	89090.8	127712	263741	0	0	0	0	0	153.783	0	0	0	188.409	152.359
515.6/1504	66798.9	24187.7	43509.4	36180.8	23400.3	29774.3	22459.1	23304.8	0	13255.9	0	9247.8	40778	30750.2	31620.3	29620.4	27256	40522.8	41756.7	28396.7	24119.8	35600.2	41926.4
517.3/171	121.742	6683.86	8264.59	0	8357.03	0	0	0	4857.24	6281.74	0	8454.98	6380.76	5004.02	6091.3	8966.49	5634.77	4199.07	4322.23	6891.93	10581.8	7610.52	7821.51
517.7/172	4510.04	21038.8	16844.2	22813.9	19731.3	12614	13392.4	16105.4	11596.7	22362.3	16441.5	19199.3	0	130.049	67.587	0	0	67.704	185.901	0	0	82.9848	0
518.6/173	13991.8	14346.8	10564.2	10701.5	11197.6	2485.45	15877.7	8764.35	8286.73	11572.1	7168	10761.8	0	122.893	0	0	0	0	49.8783	0	0	0	0
519.4/173	14141.5	9338.08	11807.5	16189.5	13418.5	3438.74	9509.7	6764.02	8572.37	11927.6	14815.5	11407.6	70.3803	105.062	101.571	5826.5	110.689	0	0	0	2307.72	0	0
521.8/1473	2266.09	813.076	1845.7	1759.36	4467.76	1726.36	1486.35	1185.09	258.867	882.678	1059.22	0	11869.6	12404.3	2965.25	14908.9	4002.01	17807.1	18564.5	12336.7	7030.38	18156.6	20737.9
522.8/1471	3094.98	7093.74	2641.53	2076.12	1232.89	7085.19	2247.7	1118.8	3610.33	2022.43	5608.53	4353.59	4122.86	476.393	0	4085.13	1593.89	10421	9465.41	18362.7	16243.6	5969.52	9885.35
523.7/1471	2408.6	5069.32	632.075	558.442	265.334	468.16	1450.05	294.686	540.849	1546	1987.81	1412.12	3270.92	2879.09	838.326	2946.29	1737.04	6545.34	7194.63	7320.46	11763.3	6945.63	7478.13
529.3/830	23129.9	24303	23044.8	21516.6	18463.3	20530.6	23501	25603.1	25162.9	22185.8	24036.3	18624.3	263.924	117.929	0	0	336.425	109.899	0	0	79.9651	237.135	67.8787
533.2/962	1430.36	14068.1	1428.98	45800.9	1166.21	0	0	1364.2	1522.56	1281.63	0	0	44514.7	44303.9	29886.3	33217.5	43472.2	44445	51629.6	21653.2	30626.4	42717.4	41000
533.3/794	50683.7	65473.8	50946.3	49717.1	57328.3	76255.4	72496	42049.1	116879	50070.6	87303.7	56908.8	124.814	181.804	0	0	0	0	93.0367	92.6095	265.339	132.317	0
533.5/949	218538	143050	187534	266369	435779	178181	385619	220085	806.877	338832	184488	179102	0	0	0	0	0	0	0	0	0	0	0
533.6/239	3.6485e+06	2.8234e+06	4.14967e+06	2.76034e+06	1.66843e+06	2.63074e+06	2.41569e+06	2.38593e+06	3.87223e+06	1.63686e+06	2.74506e+06	1.90477e+06	0	0	0	410.918	4809.97	3701.67	3077.39	5987.53	0	0	308.575
533.9/239	174.634	0	37460.8	411828	394.608	598652	741825	173492	553967	527265	4163.41	873.635	523541	673759	450546	567891	557669	399127	0	447819	487777	308750	463703
534.2/952	22073.4	9716.09	242	15416.6	3430.59	9220.44	3259.98	10880.8	5020.36	27831.7	4278.85	6196.3	8714.31	9352.48	5943.34	6701.22	9533.24	10649.1	10728	4122.34	5176.28	8571.72	7777.85
534.5/1573	18143.2	2013.4	2417.11	10895.4	3540.65	5345.81	7606.65	3370.24	9340.03	3831.97	3784.65	12880.3	10240.9	3987.13	11398.3	8571.63	13568.6	9809.92	3538.05	3519.79	6273	4411.22	11807.3
534.7/238	138246	96220.9	627.369	88014.6	122978	0	129953	318.584	0	0	97773.1	4162.1	3300.68	111010	23243.3	5170.41	0	793.388	1934.73	49868.4	54674.5	0	911.256
537.3/898	22761.3	37389.8	34530.3	22663.8	23183.7	37584.4	36358.4	36545.8	42047.1	19246.8	40598.6	44964.5	448.067	1015.9	1014.6	592.734	1756.85	1065.73	2085.21	570.25	0	267.635	194.928
539.5/1166	9029.99	20419.8	22281.2	14119.8	16813.3	17993.8	22415.5	16480.6	15464.7	11160.1	15243.4	24884.5	0	0	0	101.128	0	0	0	0	70.5235	109.486	159.251
539.8/1504	20166.9	20708.5	24967.7	18452.8	13127	18509.5	13522.6	11890.8	0	18353	18917.7	0	8384.9	5804.98	22529.4	3538.8	5089.34	24210.9	23949.6	16652.5	18117.1	12515.6	14073.9
541.7/1502	16522.6	17739	14964.8	15723.6	14706.3	16664.2	14280.5	9546.07	2338.85	13733.3	15274.1	0	11909.9	5207.02	4206.79	2642.81	2448.31	23449.3	17532.4	17461.5	15775.6	16888	13737.4
549/192	0	955.732	1789.45	1085.78	7427.83	3972.04	751.788	2380.17	2793.39	2380.24	728.075	1746.26	2564.43	1418.03	1297.14	552.937	1349.57	14282	9330.56	14015.9	8318.7	12951.6	13674.8
549.3/222	10938.2	4730.4	5067.71	0	22747.6	16481.1	333.226	18375.7	0	16931.1	231.553	0	10691.5	12419.8	4663.26	8718.58	10975.4	9011.66	10929.7	9823.31	9481.34	5175.66	6846.15
549.3/753	11505.1	21516.2	19686.3	7161.97	6488.35	11966.4	12710.2	17958.4	24484.5	8984.47	17017.8	29503.2	325.604	367.928	393.2	426.202	752.828	188.747	456.684	226.717	209.466	404.062	258.99
549.6/1504	33702	22400	23027.7	20728.9	9058.09	13963.5	8487.63	8056.47	1174.65	3854.39	3780.59	191.508	5755.19	4342.06	5123.34	5607.19	4789.92	7155.81	6305.39	3400.32	2921.78	6630.98	5188.7
551.6/225	7092.1	6684.03	12954	7004.85	5978.74	10825.2	14030.5	6330.28	13810.7	11169.6	18817.7	10349.4	96.1211	362.366	17491.4	147.616	479.826	308.101	2205.36	302.9	0	13781.6	0
555.3/949	34540.7	32535.7	29781.1	51064.2	60492.5	47154.2	52028.5	37553.2	44385.5	50074.2	43697.1	40539.2	801.457	1037.3	1973.68	2260.62	1695.37	2444.58	8446.28	1012.57	0	6617.59	0
555.6/1504	11581.5	10384.6	14878.5	14900.6	11196	12866.2	9355.99	10083.3	498.344	8751.38	228.171	0	14318	15197.4	10490.9	14752.1	11872.1	18091.5	14582.6	5063.76	11805.6	12049.9	5539.82
556.3/951	2684.97	7463.19	1085.8	9731.73	15663.3	10146.7	10157.3	785.121	10580	9734.23	11596	2800.03	0	173.452	0	0	0	0	113.333	267.448	0	0	130.097
558.2/622	4312.65	3969.95	7216.24	10819	7550.69	9176.55	14389.8	8692.03	7846.93	15064.9	16091.9	11860.9	11874.9	2508.02	3820.16	14431.7	5451.24	7276.82	10829	5068.55	9264.95	4095.46	13490.3
561.6/238	326.117	0	8869.88	11317.2	81.3812	8347.41	554.101	32351	4954.38	11075.2	28478.3	18838.8	1965.37	0	2206.94	415.111	100.603	0	1320.88	189.801	782.707	549.914	1914.8
562.5/238	10042.7	25605.7	21822	1263.3	420.394	17932.3	14770.7	27169.9	45951.4	15116.1	20969.2	15165	0	398.663	8422.56	503.616	280.373	285.441	1952.67	548.502	538.127	10892.6	293.443
565.3/214	378549	275003	298382	347206	200028	246289	289237	240525	287516	300854	354162	320576	370824	349353	304135	387088	408866	371975	211660	458167	417284	282819	431791
565.5/1504	81156.1	62439.9	74580.7	82372.1	59325.6	76206.5	61029.7	58126.6	0	49434.5	66132.3	8064.83	97780.3	94108.4	88286.9	78322.3	81340.8	119024	107891	155446	143681	115447	125118
566.5/1504	13833	17971.8	13406.7	14336.6	21218.6	11881.1	5811.97	5650.77	0	4320.65	0	5591.94	23287.6	16071.3	15922.9	21594.9	15601.6	23965.9	22777.7	30798.2	26206.9	22891.3	26259
566.5/1236	16640.3	7477.48	953.057	20628.7	14813.2	23461	23145.5	23468.3	920.037	25653.7	826.795	1056.69	0	85.303	110.571	97.1547	527.73	0	188.675	815.839	347.33	0	64.2178
571.4/848	7575.2	19850.7	7412.91	7369.14	28925.2	21865.9	22830.4	14586.3	19273.2	13615.8	22537.9	21681	111.616	0	0	140.095	0	0	0	0	0	0	0
573.3/898	11329.9	24482.6	19480.4	10464	11058.7	19346	18160.6	17338.2	23278.9	10636.7	19267.9	22477	819.906	130.479	355.066	291.618	1198.25	844.863	449.3	405.037	184.951	0	434.371
573.4/1129	24487.2	36991.8	40566.7	25220.3	19185.2	39812.3	39271.4	44571.5	1216.22	22432.1	2649.9	36509.8	0	0	0	0	0	0	122.153	86.6786	0	0	0
573.5/1502	11048.7	4226.01	5950.78	9080.97	6939.82	9729.86	6134.88	8182.8	0	12898.7	19938.3	0	28127.8	21466.5	20926.6	21295.1	20777.2	25116.6	26048.4	32146.7	34523.4	24431.3	25181.4
574.5/1502	1906.89	1741.82	1797.82	1884.8	2475.7	2919.62	1820.39	2800.37	7418.19	1743.69	6225.81	300.447	8402.06	6630.79	6468.84	7036.32	6338.9	6780.51	6564.27	8471.54	9597.84	7160.94	6752.78
575.4/1129	8529.83	14213.6	15756.5	7622.66	6946.81	14465.2	13410.4	13138.3	14529.2	8451.84	15926.5	13355.9	239.318	105.266	48.0176	0	77.8791	73.4813	194.871	73.9367	106.648	0	41.0402
577.2/949	10390.7	9873.03	4897.29	14914.1	20878.9	13230.5	16147.9	8714.6	920.957	14098.1	14939.1	7077.2	151.921	336.569	410.548	235.008	487.265	556.148	1045.69	324.58	166.899	0	130.152
579.1/214	9324.59	8620.35	9126.42	9445.42	5924.65	6710.44	5285.81	4665.21	6677.37	9531.68	6623	9629.46	19238.3	18860.8	12962.2	14422.9	22068.9	18668.4	12892.4	20735.7	18880.4	14259.1	17196.5
579.4/1545	170.542	0	322.188	0	0	279.128	609.046	0	0	0	0	0	23579.9	31041.4	19676.1	22415.9	34499.7	25752.3	21691.3	13031.4	16648.7	14004.9	18518.6
579.7/1356	9864.75	14998.2	17794.6	25121.4	23783	14143	15338.2	1277.39	513.669	9617.14	8802.47	1579.25	0	0	257.738	148.644	515.311	167.875	200.51	117.553	140.853	198.948	305.172
581.6/1309	129.667	636.462	6032.66	0	0	0	293.565	0	945.177	323.785	397.884	560.618	44923.6	47657.4	46569.8	38755.7	46599.5	28558.3	31164.1	18824.8	32767	37649.3	34196.6
582.6/1305	0	822.071	366.523	631.78	418.476	1614.73	1187.09	359.105	529.008	83.9865	772.472	820.926	13064.8	7747.95	9045.66	8292.36	10706.5	9531.03	8599.05	8082.29	8512.58	1917.36	1740.74
583.4/1129	24165.4	42359.9	46044.6	27384.1	22761.2	41133	44224.7	49663.2	50746.3	30116.9	50721.3	50709.1	924.949	75.4816	226.298	117.027	447.056	111.306	301.642	707.326	86.6271	208.246	0
583.5/1309	0	89.2586	0	870.042	0	572.86	848.432	161.394	63.291	0	0	934.996	19738.5	16510	14347.9	15833.7	17562.7	17248.7	15484.5	15417.8	12375.4	15249.8	14253.1
584.3/1131	5983.28	10067.6	10967.8	6770.35	5663.28	9998.82	10694.9	10871.3	10722	7638.77	10909.5	11712.6	0	0	68.4401	0	583.07	163.49	470.2	388.824	56.9095	132.96	0
587.2/214	15555.7	9074.67	13434.4	12757.7	10928.3	12471.3	24816	26752.3	19928.7	22369	16735.7	24489.3	15640.5	13598.7	11685.2	18320.5	10680	8026.49	5391.23	8695.09	7792.47	5015.58	7679.31
589.1/170	2037.37	692.993	1983.91	3344.59	2777.11	1972.07	3736	3768.71	3151.55	4297.58	2244.07	3646.06	8121.54	8334.78	8137.3	8913.46	9574.18	9477.32	6218.53	6369.33	8569.56	9121.93	7656.78
589.6/1471	2969.06	1251.79	2142.03	1245.7	2486.82	0	2241.77	1143.86	142.08	711.689	209.365	0	3658.28	3147.5	1074.84	4959.66	9785.4	7456.31	6548.48	12655.4	11493.5	6325.78	8925.86
590.1/171	1481.31	1319.32	1389.65	564.535	1624.71	1110.73	794.196	908.686	2325.37	1124.01	2001	2426.51	5465.79	5255.98	6353.15	5434.85	5376.19	6597.56	5754.81	6966.81	6050.58	6324.87	5281.29
591.1/171	2713.76	2283.06	2270.79	2733.61	1541.44	2093.43	823.755	3203	1324	2505.8	1774.68	2539.6	7835.87	7276.53	7756.45	7168.07	7777.22	9678.09	7227.41	7405.16	6800.48	8491.99	8344.24
591.2/949	10430.4	10827	9844.43	11519	17956.5	14386.7	15018.6	11013.2	12367.2	12604.7	12369.9	5051.36	113.657	137.929	0	72.2805	234.303	80.0456	832.054	0	236.105	0	0
591.5/1309	0	414.817	0	0	0	124.99	1152.43	3205.14	0	3910.86	215.944	327.738	81778.4	78904.9	75087.5	76795.7	78063.4	75440.4	76099.1	73139	78090.8	74669	78495.2
591.5/241	858.535	744.257	89047.4	27037	32548.6	44626.5	20416.1	41588.8	450.805	31274.6	26456.4	105756	6406.07	13917.3	5601.42	16337.2	10823.4	575.363	3889.58	10308.4	1151.09	4380.52	8670.35
592.4/241	714.125	17643.2	14519.7	4967.47	4792.13	8551.68	9672.08	6750.3	430.874	10939.7	8272.41	13188	1646.83	3432.76	1630.61	6001.43	1205.94	842.471	1489.76	1639.12	4126.22	731.781	3149.18
593.3/848	11862	43223.4	26467.3	7300.52	55742.3	53523.6	30714.5	22027.8	42617	14084.6	43939.9	43950.4	328.275	177.585	62.5022	97.5369	63.4101	130.529	294.495	132.089	244.995	0	83.1922
593.4/1689	0	0	0	0	10337.1	0	0	0	0	0	0	0	172104	270159	223870	186264	218683	233746	250944	119581	157171	139919	140653
593.7/1688	7.07029e+06	9.53237e+06	8.32493e+06	8.92199e+06	9.09227e+06	9.33806e+06	9.4117e+06	9046636	8.32719e+06	8937685	1.01474e+07	7.98228e+06	0	0	0	0	369301	0	0	0	0	0	0
594.3/1690	0	415870	248112	162823	0	276371	421549	197489	494752	0	154619	224929	26804	31983.1	31753.9	27672.5	31003.4	29157.3	31064.3	22620.9	27597.3	27530.5	21795.2
594.7/1694	70514.4	70797.1	70593.4	84173.6	75086.5	114164	29539.9	53747.4	135192	87238	87358.1	51126.5	0	0	0	0	0	0	0	0	0	0	0
595.3/1503	21742	35075.9	36044.9	30364.1	16497.5	14417.3	25643.4	25103.3	44361	23147.4	35864.6	31955.5	381.309	740.365	1140.51	1100.71	1080.29	432.533	461.863	314.534	520.005	507.833	299.261
595.3/956	65943.3	73439	78740.8	73940.2	56576.3	90458.8	93502.1	75511.9	111588	81291.2	114305	113392	44.6278	0	244.782	0	325.827	328.767	139.928	0	289.262	0	0
595.3/1689	0	5688.36	3310.69	2991.22	4319.32	7854.75	17459.4	3175.72	0	2739.89	0	2247.06	9520.42	13351.1	10823.3	8423.21	5890.39	12913.9	10591	7238.05	10169.9	8179.52	7778.69
595.6/1452	2072.37	29117.3	22357.7	25839.7	21245.6	21453.3	15393.9	13359.1	3230.84	18033	12622	16182.2	0	41.1479	0	0	0	0	0	83.3616	0	0	0
595.8/1374	4028.78	5879.48	11288.6	10468.9	12997.6	17817.9	20120.3	3053.67	13737.8	7691.61	5563.64	4942.16	47.7327	0	65.4244	78.6583	0	0	206.393	0	51.7528	0	96.0641
596.3/956	18452.8	17445.7	1633.37	16542.5	12739.8	21042.6	22599.9	18774.4	26988	20446.6	26192.5	28504.3	0	0	0	0	252.332	151.725	0	135.692	246.689	0	0
596.6/1455	16787.2	15882.5	16701.6	13513.4	10402.9	16969.3	12358.6	2872.19	1069.61	8312.75	4008.62	2691.41	10969.3	8757.9	8656.88	10166.1	9580.28	11131.8	9907.12	15500.4	12330	10719.1	16897
597.6/1536	862.314	0	0	0	0	0	0	0	253.382	0	0	178.308	51956.9	45243	37578	51301.1	42363.6	55757.2	56190.2	83019.6	73870.9	55440.7	82959.4
597.8/1405	22734.4	45448.4	57513	41377.7	17225.9	39324.4	35232.9	28317	9011.17	20152.4	11267	6010.31	0	221.641	113.998	138.192	0	196.384	224.732	0	337.479	0	0
598.6/1537	0	0	291.156	0	0	586.245	1276.36	81.8352	874.197	0	969.614	174.265	16212.2	14653.7	12079.1	14409.1	11872.5	15600	15628.1	19351.4	17535	14856.6	18176.1
598.8/1405	11490.4	16509.7	20792.6	9459.3	1687.62	13976.1	21373.2	13049	3315.83	12257.7	6654.23	226.184	84.6049	0	0	0	0	0	0	51.4935	190.516	0	0
599/1538	15996.2	7850.92	4765.47	14676.5	11553.8	8283.97	6977.24	1929.91	509.563	6678.49	1628.16	2038.41	0	0	0	0	0	0	0	0	0	0	0
600.6/1611	0	0	0	0	0	0	0	0	0	0	0	0	64576.1	64995.5	64195.5	58868.6	60641.3	56757.8	59513	55627.4	62200.4	54959.2	56507.2
601/1621	9284.63	9009.56	8843.96	16661.5	16313.7	10775.4	6667.88	10100.4	761.837	17859.2	5257.08	2528.93	0	0	0	0	0	0	0	0	0	0	0
601.6/1611	27663.9	926.42	1355.41	0	1130.06	546.457	4266.46	821.728	2735.23	274.47	2078.11	2183.93	20631.2	18864.5	18848.5	19535.1	20019.8	18284.3	16942.7	19121.3	17613.3	17579.7	17588.1
602.6/1611	0	265.761	1096.3	0	0	964.69	0	0	683.32	0	0	440.702	22847.9	23323.1	22121	24030.4	22878.9	22313.7	22179.4	21335.3	21249.8	20408.6	17998.5
603.1/214	35146.1	23771.8	21381.1	34753.9	21712.1	23998.7	21635.4	11293.9	14605	13216.9	19810.8	16333.8	8845.67	5946.44	7064.98	12079.8	11522.1	11546.8	5712.86	11188.6	10815	1848.24	9318.35
603.4/1877	144301	123626	0	164018	118441	119285	133261	73547.6	90443.8	124368	125547	0	169696	141397	123595	145281	137326	117705	89865	27610.1	76298.4	73610.4	78472.9
604.2/1877	20746.6	8373.61	2543.16	20207.7	17745.4	12618.1	18654.7	13279.1	7265.05	15875.3	5409.77	6388.9	23606.4	22282.3	21447.3	23360.5	27429	20406.6	18079.4	6216.35	13012.7	13220.5	11104
605.1/1877	9029.02	5622.47	3337.66	11184.5	6352.18	4943.71	7055.28	4945.64	7485.7	7183.94	4086.16	5896.92	9351.92	7312.56	5659.74	7483.64	6859.95	5654.45	5214.85	1150.96	6125.93	3388.45	3112.75
605.4/242	824.304	40717.8	45052	18911.8	17990	46686.2	3748.04	31287.8	1752.53	16146.4	20417.8	46893.3	1678.05	3644.53	3541.87	3500.64	1002.17	4480.51	3598.76	8331.43	5642.44	4820.86	2876.13
606.2/225	50271.4	52621.8	51027.6	50037.1	34577.3	44248.8	43096.3	42537.6	52576.5	58747.6	54542.1	60527.9	31168.8	27735	27746	33913.2	30111.7	28144	15874.3	30510.3	28534	22059.8	28189.5
607.2/226	8379.01	7780.02	8273.87	7704.53	5112.37	7132.44	9325.6	9069.56	10923.7	8366.26	5726.29	21433.7	5376.43	5589.73	5211.22	6024.95	5219.82	5294.26	983.486	5258.87	5081.55	3560.35	4310.87
608.4/1233	31548.3	0	249.786	41133.1	20708.4	26804.5	61110.7	325.499	168.476	54278.5	342.509	161.86	120.578	248.886	109.83	62.1637	510.107	476.551	448.421	193.363	243.829	0	175.015
609.3/238	15940.8	27151.1	29296.5	14158.6	8663.1	38418.6	12941.2	23464	28758.7	15676.6	29322.5	38078.9	5683.03	1342.91	119.3	1873.3	688.6	402.849	1967.26	2832.09	3414.76	416.686	795.614
609.3/1593	84632.2	0	0	72870.7	0	0	0	0	0	0	0	0	23088.3	33124.6	33634.5	23747.8	27976.8	29944.1	20414.2	19078.5	22107.6	27375.7	18526.5
609.6/1567	1.86212e+07	2.04273e+07	2.01503e+07	1.73864e+07	1.64761e+07	1.91573e+07	1.89691e+07	1.91678e+07	2.16389e+07	1.7288e+07	1.81492e+07	2.15719e+07	110012	69396	136899	47570.3	0	71753.7	102487	141312	152232	78207.1	108353
609.8/1564	905686	1.11785e+06	702778	707296	1.84489e+06	2.06436e+06	639680	1.13018e+06	932480	881762	1.87785e+06	1.03226e+06	2.0977e+06	2.71237e+06	3.47098e+06	3.22994e+06	4.13146e+06	3.76936e+06	3.66312e+06	1.51187e+06	2.46749e+06	3.14025e+06	1.66781e+06
610.1/1591	0	136886	238754	57461.5	94549.9	641967	522175	518005	575557	905637	509865	650275	0	852.23	0	0	0	0	0	0	0	0	0
610.6/1595	102627	69642.3	90842.7	55962.3	108933	45175.7	46635.3	201800	67595.6	55435.3	280653	297355	17182.1	16642.3	11186.4	15918.8	11777.9	17821.7	11498.2	16439.1	18520.5	16068.1	15434.7
610.9/1564	7754.64	25113.6	17600.1	20727.3	17767.2	11580.7	25287.3	31843.5	40851.8	21812.5	31377.6	26954.2	16116.5	16488.5	21210.8	16808.5	22419.2	18487.2	19274.3	11285.5	21260.3	15421.8	12559.8
611.1/1599	0	10501.5	0	4477.28	10784.9	19129.1	45715.1	40622.4	66736	0	49560.2	82398.1	0	0	0	0	0	121.065	0	0	0	0	0
611.2/450	36129.5	11147.2	8921.15	5960.7	34151.5	6073.79	91953.9	16738.6	690.776	27418.4	48430.9	3601.26	13895.1	13458.2	12254.9	6732.62	32055.1	13909.3	13919.6	6614.76	16360.1	12689	11219.5
611.4/245	277.593	13654.5	17643.1	6623.59	48165.4	17571.4	11728.9	51482.2	223017	26388.7	134675	43792.8	37900.7	60117	45630.2	31219.3	79507.8	35915.4	39555.6	47132.5	43801.5	38716.2	32670.9
611.6/1677	2009.24	1974.02	1614.52	3513.52	645.099	1770.86	1516.21	0	1652.78	904.139	775.029	2168.82	43705.1	36815.3	34954	41664	34283.6	60580.8	63161.2	97209.5	83753.7	60833.3	93401.7
612.1/1676	24755.5	23593.3	31942.9	10348.4	18220.4	23395.7	15078.7	17175.1	3754.25	7185.1	8487.16	12749.6	0	0	0	0	0	0	0	0	0	0	0
612.3/243	273.236	18215.5	12316.1	1531.33	13738.5	4401.44	13302.9	5513.79	21225.3	3815.5	27493.3	10167.5	9806.1	13241.6	11448.6	8418.66	18152.6	12304	12157.7	9866.77	13114.7	10778.6	11162.9
612.6/1677	1406.4	189.76	490.719	229.08	0	586.138	203.301	133.224	390.847	219.171	0	200.959	14200.8	13562.4	9932.95	12746.1	11806.6	18211.6	20138.7	26875.4	24916.8	17622.3	25956.4
613/1676	9463.16	10211.4	14627.5	5687.77	9593.48	10524	9854.71	6559.95	3588.43	3748.81	8810.98	5070.5	0	0	0	0	0	0	0	0	0	0	0
613.3/245	5665.76	6790.09	4141.24	6747.18	4918.31	4287.41	17952.4	6291.29	25440.6	6550.38	34125.3	5003.57	6279.76	8454.8	7430.78	6599.16	18213.1	4629.75	5575.49	5308.98	7970.39	8637.76	4521.08
615.1/171	8350.49	14036.8	6666.9	4663.75	10470.3	8938.44	11441.3	10313.4	8067.54	10306.7	6300.06	11916.5	12498.6	11058.4	14178.7	16865.6	14619.9	16501.4	14798.3	14550.3	15113.9	15186.8	16299
616.1/171	5193.21	5119.98	1431.17	3803.38	3764.79	1980.79	3302.9	5257.15	6147.32	6651.85	4781.27	8577.87	10722.8	8917.32	9398.24	10787.3	10002.7	12723.8	9954.61	11878.1	12150.4	9724.43	9940.15
617.1/171	7800.54	8413.02	9217.97	9047.08	5249.92	5301.18	8188	7176.9	8739.55	9917.8	7650.22	12337	14304.1	12131.9	12809.2	14548.1	11986.7	16227.5	15089.4	14559.5	15861.4	14297	13034.2
618/171	3603.91	5237.52	3694.52	3246.72	3232.07	2335.11	2159.2	3191.36	2828.96	4917.24	4058.51	5563.19	6530.8	5354.61	6286.58	8066.4	6293.24	7560.67	7284.64	8274.78	7835.32	6089.6	7367.92
619/171	1283.74	1009.79	1589.27	887.805	894.037	637.251	2116.63	551.018	2322.47	2336.6	2032.18	67.6625	1719.19	4062.89	2040.77	5563.8	4019.78	3891.25	4768.13	4784.39	5806.4	4996.64	5082.54
619.4/1234	5779.45	9829.92	18018.6	7851.92	3269.17	6182.81	11654.8	16788.6	681.414	9884.66	18903	9439.55	0	0	66.2159	100.949	162.838	161.815	164.378	220.333	155.748	89.8865	0
619.6/1536	960.467	0	256.334	9205.75	0	0	0	0	460.552	0	0	1047.03	12625.9	10786.3	8081.6	12213.4	9394.62	12459.4	11840.7	18727.3	19153.1	12122.2	15492.2
625.3/1877	29891.7	10475.4	0	34691.5	28772.5	17186.1	21828.9	7788.28	7385	32109.3	2251.59	0	67611.6	54121.7	54743.5	66914.1	61363.9	49594.3	49685.1	16139.4	46820.2	38288	46135.8
625.5/1081	234814	264258	312955	333006	227884	125130	289168	214351	565.777	315024	361716	14620.3	0	52.1503	0	0	0	0	0	0	217.357	0	0
626/1352	10837.2	22009.5	30201	20581.9	18103.7	10472.1	20560.8	6404.97	2212.16	6288.53	11995.5	5722.69	22522.8	31606.5	32612.4	21260.3	19962.6	26490.1	27086.9	24952.2	24194.9	27792.4	17465.1
626.2/1877	6790.75	2812.99	381.278	6533.74	5658.79	5172.26	8959.71	3998.78	281.494	13083.8	969.906	1164.19	18022.3	14772.8	15402.1	17913.1	18318.9	14746.3	14967.4	3595.65	13536.4	10292.4	11043
626.3/1079	36062.9	38401.8	36368.5	35926.7	38652.2	20954.1	38685.9	39308.4	188.271	39847.2	4722.17	5077.19	1233.04	71.7194	84.7011	177.528	1624.11	0	869.119	298.361	166.324	0	63.673
626.9/1349	3142.24	13652.4	12671.9	11062.5	8141.13	4349.74	5853.13	15329.3	2543.66	3319.63	7793.9	1072.02	9161.24	8240.22	11511.9	12129.9	11053.2	8105.19	6591.87	9453.18	9785.25	7782.86	7361.73
627.2/1079	25198.3	31469.8	14931.6	24121.9	20237.1	17260.6	21854.1	24623	9622.69	29741.8	13104.2	12931.5	0	289.32	102.384	90.7399	309.343	143.458	156.154	156.706	142.051	179.517	0
627.8/1352	11174.5	14699.7	13701.4	14949.8	9974.51	6923.41	9274.5	6954.92	0	4074.72	2748.4	608.741	12007.2	10223.8	11585.6	13921.2	10649.7	16608.8	9410.69	12030.9	12306.1	9469.61	10539.9
629.1/241	5452.31	5157.09	5816.55	6311.81	6614.14	5348.61	3031.06	6778.02	17286.7	4557.5	5135.75	7088.39	780.999	398.046	814.219	632.917	367.825	366.863	631.96	563.394	121.85	395.882	119.811
629.4/1688	33313.8	33702.3	28415.9	27368.1	31605.3	33409	25521.1	22982	19446.8	21567.7	18348.2	17792.8	79.4741	44.381	139.24	283.194	253.076	194.684	334.14	235.642	0	85.7595	177.763
630.4/1689	9750.57	10738.2	9367.25	8580.38	8284.28	5862.75	6413.04	7399.89	5785.23	2632.71	7462.48	5883.51	236.379	0	145.26	177.471	107.9	63.8125	242.537	201.864	72.6981	0	68.5885
631/172	8642.28	6965.98	6082.22	6880.43	4914.17	6339.9	6488.94	6715.26	8163.64	6566.76	5750.13	5814.75	1816.32	1498.76	1575.17	1663.78	984.103	1383.32	1351.83	1257.21	4093.75	1892.91	902.772
631.4/1688	16588	13795.7	10080.1	9804.26	13010.8	11621.5	9487.16	7596.35	7433.81	7818.25	8537.79	4103.8	0	0	295.653	341.617	124.358	0	0	0	102.985	225.477	132.025
632.9/191	2042.1	1247.67	2271.16	651.673	12029.4	4234.08	218.468	1444.34	6406.88	782.22	1255.11	1390.31	1610.21	603.266	1122.83	1026.49	1455.15	7739.93	4802.85	8314.43	5106.08	8037.44	8977.46
635.2/252	17220.1	10477.6	10078.6	13213	8304.69	6200.88	1081.96	8325.75	2606.2	5165.02	1082.01	2809.35	2841.59	2031.13	1116.49	918.523	787.988	1768.71	2190.58	1532.59	1527.27	1461.79	1135.88
635.3/850	1956.47	2120.1	918.397	2424.15	11898.6	9502.72	12196.4	3427.12	10288.1	7186.28	11891.9	10380.7	0	73.6239	0	121.941	0	81.9992	56.2994	91.0613	61.5038	0	0
635.6/1347	109000	97853.8	98347.6	99908.1	92332.2	100837	106589	148203	518.906	171600	178332	430.536	144790	131182	138185	99045.9	135285	137339	133355	127833	132369	84510.8	129819
636.3/1349	0	0	18203.4	18673.3	0	21046.1	0	22487	0	24783.4	15139.4	360.137	10423.7	11065.6	8402.29	11137.3	11991	10064.3	15562.5	14796.2	11572	5646.79	13711.3
637.4/1173	7527.51	10134.3	10012.4	7747.58	27945.3	11705.6	17006.3	11406.2	18598.3	11630.9	14079.4	9672.19	0	147.203	73.2879	0	46.8031	132.924	71.1098	106.771	0	0	66.7844
639.7/1599	3838.04	45697	33391	47109.1	87506.4	50936.5	33689.5	29117.2	2908.47	40170.3	10108.9	19761.2	0	0	0	0	0	0	99.4323	0	0	0	0
640.7/1600	1135.06	20298.1	18403	472.315	0	18494.3	14098.5	14449.6	12974.3	11914.2	16125.5	10663.3	437.245	60.793	0	0	56.6719	98.9022	160.899	0	143.905	168.329	0
643.4/1073	9149.47	3509.54	280.44	17630.9	11295	10461	9560.79	131.723	8321.93	11693.2	14036.9	816.314	224.507	144.612	0	0	69.156	0	0	0	79.0344	0	0
647.2/1877	20120.7	10939.6	8865.73	32000.2	28480	17988.4	20152.2	12935.9	3790.71	31665.8	6372.34	6518.3	55669.6	49055.6	45952.6	54315.9	53876.9	46490.2	42992.2	16178.3	41848.6	32214.9	35999.7
647.3/459	23220.1	23884.3	22477.6	13170.2	22829.3	26242.4	19772.9	21361.4	31975.5	8295.86	21953.4	15233.8	1123.21	1440.89	2323.84	1465.56	1451.2	622.505	1256.53	1343.17	1609.96	1024.76	895.909
648.2/1877	7698.63	1119.92	0	7953.84	6024.44	4874.18	8128.43	2691.78	206.087	10721.9	422.223	107.597	16204.7	13847.4	13399.1	16673.2	15969.9	12238	11903.7	3135.58	10253.1	9740.52	9822.35
650.3/219	4676.98	5127.28	6047.25	8335.54	8814.61	6967.8	5009.47	3260.79	5329.68	6713.02	10535.7	7402.74	725.723	255.177	177.941	463.491	242.055	734.053	936.135	499.008	455.883	259.869	417.188
651.3/1690	17503.2	0	0	85532.2	86882.6	65510.2	0	0	0	64035.4	65740.4	0	5446.45	11301.3	8104.18	6551.23	14698.5	8278.91	7722.79	4772.41	4746.41	3427.88	4801.88
651.4/1689	103381	103551	100506	78256.9	50704.2	49763.8	97418.5	96871.2	82389.3	35104.4	39839.2	79634.4	0	0	0	0	0	0	0	0	0	0	0
652.4/1690	27652.4	26873.2	19152.8	30118.1	26176.9	29423.1	22175.4	19923.6	18611.8	21651.3	16062.3	21966.6	173.688	1650.23	1385.57	696.163	2535.97	628.558	1341.22	475.331	460.219	301.504	450.86
653.4/1689	41971.8	36057.7	33678.6	41296.2	40692.4	36803.3	30755.7	25863.3	41683.2	30110.6	21347.1	28499.8	228.216	1664.01	1708.82	1258.93	3368.84	352.335	1401.42	605.601	186.94	335.24	407.395
654.4/1690	14391.8	12071.8	10138.1	10916.5	9823.55	9089.73	8074.49	10195	10138.4	9531.79	7368.13	9694.27	84.7787	372.43	272.756	831.492	868.714	146.022	187.409	344.647	387.863	235.674	179.253
656.4/1688	27548.5	30837.5	20187.3	25370.9	34726.8	32107.9	21800.5	19724	16735	24268.1	31531	16235.3	0	166.134	0	0	0	0	80.6095	0	235.177	0	74.1731
657.4/1688	17695.5	17769.5	13118.9	18739.4	19829	20940.7	18365.6	12452.4	12133	18591.4	22241.7	14139.3	63.3165	278.991	278.445	162.161	0	214.962	0	123.998	366.019	143.468	384.369
661.3/1690	168073	172768	167447	176902	210425	179149	166256	171332	159115	191952	156605	151067	11247	18291.9	15793.6	10722.2	25637.4	16080	16775.4	9246.51	11533	10198.1	12342.7
661.8/1807	7498.81	0	0	3165.29	4749.7	1382.73	1066.26	1291.02	1523.3	4194.19	868.856	712.818	72275.3	61357.3	54675.7	70630.5	67215.5	67590.7	70195.8	40502	26536.2	69138.9	18139.7
662.2/1690	42069.9	45161.7	39344.3	49163.1	50715.6	47297.5	42990.6	45177.9	39639.2	50363.2	45689	39052.2	3024.85	4174.86	3511.59	3752.07	7317.18	4033.87	4939.43	2192.09	2234.45	2690.09	2240.79
662.6/1808	9425.91	9301.25	0	36500.3	28705.9	21722.6	9816.91	13260.1	5005.82	276.861	0	4752.39	27302.3	25523.4	24296.8	26932.8	23208.8	33775.5	26971.7	13684.9	20141.1	31986.9	18255.9
663/1807	26458.3	13696.2	25591.7	3164.49	7447.36	19844.4	9766.64	9368.73	18702.7	7399.47	18673.3	5284.29	0	0	0	0	0	51.5016	111.672	0	0	0	0
663.3/1689	15376.1	10820	13979.9	18562.7	17063.2	10251.5	12485	15045.8	11389.9	15361.9	15066.1	9074.73	170.031	689.533	136.248	1019.8	1314.32	329.659	679.527	0	202.634	97.1789	266.573
663.5/1808	921.848	805.325	0	0	496.263	0	0	430.687	364.454	271.361	972.17	0	32658.6	31817.5	26438.4	31377	26891.7	41313.7	40962.7	24549.7	40053.7	41834.2	51162.9
664.6/1808	0	35101	0	263.981	508.439	12822.3	190.167	0	4210.13	445.213	16538.5	16945.6	11819.1	10056.1	8738.63	9826.66	8964.13	13418.7	14877	19759.2	18417.2	12224.2	17468.9
665.3/1073	8857.9	5443.16	340.82	17928.6	11121.5	11601	10183.4	198.781	10570.6	13337.6	16374.8	191.469	70.3011	0	0	0	71.3837	0	111.897	64.0062	103.089	0	0
667.3/1577	66247.9	35087.2	37336.3	34989.5	41257.5	31683.5	26186	25817	33618.3	28444.6	27611.5	25545.4	4322.09	3579.64	5711.64	6350.15	5749.48	4107.3	4337.21	3814.8	5815.89	4418.09	3907.67
667.7/1563	10170.5	2686.45	0	8561.09	10726.5	11428.5	14992.7	10880.5	0	7342.98	16858.8	14359.1	19047.8	33924.7	31484.4	38658.4	49694.4	32245.5	41568.3	22718	29677.6	33614.1	23580.3
668.3/1578	12911.7	10924.6	9905.17	9416.71	13172.7	12410	9288.08	7044.34	10057.9	5343.19	8264.85	11678.7	1232.58	1022.59	1879.23	1745.46	864.436	1702.07	1484.43	1113.42	1506.91	2190.11	1020.21
668.6/1562	9638.15	1821.12	6543.97	0	5379.89	11750.9	9016.02	0	2737.17	4863.07	10835	9658.88	5712.48	13358.9	13710.3	16147.2	15762.8	16727.5	11416.4	2474.23	6259.43	15779.8	2889.57
669.2/1877	4903.13	1373.48	544.88	2625.54	6066.7	3635.38	3750.14	1697.09	0	7113.06	113.456	0	13994.3	10769.1	11140.2	11390	12444.9	11144.7	11437.9	1872.26	10683.5	8167.56	9821.86
669.3/1578	23089	16849	13818.3	21706.1	16384.1	19862.7	12319	11316.4	11188.6	17063.6	11652.7	11973	0	0	1528.76	2177.44	0	0	1051.67	1242.35	495.304	3371.74	0
670.1/1392	21511.2	32265.3	24852.8	8595.39	0	20275.6	26566.6	21356.1	15301.2	14342.3	18983.7	8617.09	19197.6	18689.4	18014.2	21639	25699	22022.6	16839.2	14442.8	19988.2	13055.3	25410.5
670.9/1391	8893.07	7663.66	11240.4	11246.2	11705.8	10022.3	8391.28	9802.78	5182.42	6116.06	9883.7	5558.16	10818.7	9938.13	10220.3	8944.17	10359.7	10601.1	8652.7	10146.1	9657.2	9266.56	7662.51
671.6/1808	0	0	0	185.406	0	0	575.573	242.033	1212.97	2353.32	0	617.076	32101.4	26585	25685.5	32690.9	28159.9	36554.2	43449.8	73836.9	65058.4	44657.1	51823.1
671.8/1391	12881.7	12213.9	14010.2	11730.5	18030.7	11931.3	12566.2	16123.2	7160.53	9828.02	3712.2	3905.5	12417.5	13000.1	10768.6	10769.1	11110.6	9931.47	9978.68	9858.84	5735.19	9526.39	10105.9
671.9/1807	6993.45	14778.3	9161.88	32761.8	25052.9	14720.5	14319.8	17757	1254.22	22189.3	15967	5509.92	0	0	0	0	0	0	0	0	0	0	0
672.2/1566	13679.7	17144.8	16450.2	12744.7	11875.8	13645.5	13407.1	11856.6	12414.8	10724.7	11423.5	9197.72	142.932	116.57	693.557	0	264.073	109.322	264.106	145.906	314.038	0	172.952
672.6/1808	0	0	0	0	277.33	91.6979	807.846	376.347	3328.29	190.173	0	380.275	11187.7	9524.37	8328.03	10108.1	7901.99	14044	14634.5	22368.8	20488.1	16015.9	18948.2
673/1807	8496.42	7137.2	8299.47	15560.4	12506.2	13252.1	6847.82	5293.93	5245.15	9043.1	9961.39	4463.62	47.3562	113.876	73.3563	0	169.787	0	0	0	0	0	71.2181
673.2/1568	12679.3	10034.7	11672.9	13536	13566.5	16127	13893.3	16896.6	8720.49	11914.1	7260.04	8591.31	474.378	702.938	365.39	591.794	221.559	673.275	168.94	354.505	1120.16	0	252.193
675.4/1179	3844.04	11125	8778.05	6623.09	8612.15	9834.93	9927.82	10057.7	6856.45	6295.48	9429.64	352.396	102.126	39.7135	102.43	0	81.5114	0	271.383	198.488	0	0	0
677.4/1566	132097	49853	54800.5	117486	161920	119084	113799	48462.8	87604.3	113568	57096.9	78016.4	93292.9	114726	124516	125857	149871	140036	134144	83368.5	119967	135317	87219
678.3/1566	30639.2	25099.1	15526	42781.4	44684.4	13336	14460.1	21886.4	13288.4	39442.7	10277.6	27020.5	22966.4	25573.5	30903.3	31283.3	34352	33466.8	33288.4	20579.8	27947.4	31999.7	20440.9
679.6/1393	95765.6	96065.8	91579.9	95668.6	92389.2	100473	103635	150537	158249	143303	172647	169816	142252	145160	149059	145161	140443	133972	136152	147517	142563	143719	132243
680.5/1395	18305.8	19048.4	21563.5	18971.9	19218	20773.9	19104.4	23005.8	20849.4	21030.7	21626	22631.6	9925	14682.3	9291.29	11411.2	15518.5	14866.1	11898.5	8445.98	13698.4	15081.1	8384.03
683.1/1877	9673.94	3256.37	2891.03	6493.66	8140.7	6776.9	7748.48	3854.67	2020.23	5062.75	656.611	2722.27	15514.7	12791.1	11825.1	16619.7	14398.1	10526.5	12295.5	3280.15	10590.2	7436.98	8834.64
683.7/236	66749.4	487084	438892	1.04378e+06	673171	636669	558302	476677	760161	0	543570	467637	620977	546760	513706	645199	589897	542958	357480	554366	665061	252711	498735
687.2/1690	14297.7	10591.1	8778.27	6784.51	7394.81	6301.43	7493.61	5611.17	2391.56	3304.43	2816.93	3475.93	318.139	309.873	0	591.686	338.738	69.322	183.169	146.464	385.92	54.3836	157.148
688.3/243	9703.31	10130.5	15756.2	14056.1	7132.45	13120.9	6790.97	10969.7	2526.78	30251.3	18637.8	27841.6	4509.79	3200.37	1063.86	6843.29	5752.57	3366.83	1259.6	3635.03	6051.29	1003.06	4642.85
688.6/1808	654.328	0	92.443	17265.8	12434.3	301.801	0	434.718	0	8369.1	278.424	579.003	4354.35	5166.53	4342.93	6828.51	4651.46	5889.31	7039.1	9867.55	8553.73	7298.49	9330.56
688.9/1806	17535.8	11500.1	12305.8	9550.77	4179.68	12190.8	6400.84	7588.68	1882.44	0	3291.12	1104.88	0	81.7412	0	0	0	142.352	161.736	156.311	216.23	0	0
691.2/1689	46490.8	28489.1	25636	24917.1	23822	19725.9	16648.9	14877.9	10169.7	13676.1	10162.1	10485.3	83.5016	174.314	363.276	80.3522	580.854	117.914	457.735	0	0	0	199.279
693.3/1081	10223.6	13095	14872.2	14870.6	13237.1	30754.4	16515.3	10916.9	28579.9	17278.6	19284.3	24123.7	293.243	61.486	0	0	277.506	0	353.753	0	72.0563	0	116.11
693.5/1207	718.136	24101.2	8102.79	52722.2	24879.6	103898	112290	3315.81	1081.12	123964	649.221	36054.1	30356.5	45551.8	35439.6	29925.4	78233.1	40382.6	34598.5	73418.7	32011.3	35294.2	34944.3
694.4/1197	49775.8	0	2412.38	19959.8	8983.4	29070.7	33429.3	1132.04	70.833	34670	44975.2	6830.57	10252.6	15709.3	14779.5	10399	25999	15491	11918.7	24163.4	11133.4	12029.7	13745.6
695.3/241	18802	18335.9	19512.3	12041.8	10904.7	14273	16382.2	19755.6	33419.6	9034.08	16639.8	32233.2	2071.86	3188.41	2247.82	1772.59	2842.93	2968.57	1809.58	1415.79	1894.87	2001.54	1274.54
695.6/1382	17684.9	15868.4	21206.9	16113.7	14194.5	21640.6	10358.3	8800.48	11814.1	9249.89	10590.1	10193.2	9237.37	6932.99	6891.95	9179.47	5053.69	16152	15286.8	25511.2	22666.2	15627.1	20049.6
697.4/1179	16574.1	41233.7	44298.6	19174.6	20734.6	32979.7	18837.4	31155.7	28460.1	16359.8	40821.5	20252.5	86.7374	121.941	0	0	0	94.9359	254.78	0	0	0	0
698.4/1178	4092.65	13001.9	10717.9	5098.44	5449.14	8013.42	5524.4	9266.79	8890.15	4223.79	10255.5	6767.31	67.8797	0	0	0	73.9558	0	0	0	0	0	0
699.2/1564	3241.51	2284.54	2552.07	3424.88	5576.71	2759.51	3061.27	2230.68	2655.3	3619.25	2525.59	3245.66	6585.4	10715.9	11852.7	9458.98	12099.6	11773	13828.9	6526.16	10433.9	12298.2	6927.16
703.2/1564	11828.5	13492.1	7249.04	7407.74	5911.76	4955.26	3151.02	3875	2277.76	3524.8	2446.03	2168.03	5557.68	5478.24	5863.13	6518.12	6401.28	5911.35	5441.27	2552.53	3340.2	4561.28	3266.13
704/235	0	8267.22	85.7034	0	10119.4	7517.72	7432.5	9337.73	11459.4	6817.18	10135.5	12318.8	1328.07	71.5781	71.9307	599.935	0	0	1086.1	0	1634.66	0	70.3438
705.3/235	7986.2	8498.42	2224.92	6619.33	7122.03	7181.65	8756.91	8839.51	6679.01	2596.83	2562.37	8199.54	4371.24	1605.32	3714.18	3425.87	1426.93	4116.58	3531.27	1795.99	3656.41	2979.16	1439.89
707.2/1688	20349.5	22814.7	17091.8	18975.7	24525.4	25953.4	21186.1	18547.8	15761.7	21842.8	20591.9	20033.6	0	0	0	0	88.5204	159.295	230.505	0	0	100.86	0
707.3/1019	6031.54	28889.3	6389.18	28282.9	5405	60643	63822.1	22070	33747.4	26388.1	25772.3	24540.2	40735.7	79189	30547	50897.4	90627.9	24114.1	32083.8	42734.4	23419.3	8349.33	32106.7
707.6/1001	8086965	12232250	11304780	6918865	7667169	10781590	8997402	10075110	11053020	7828112	11471040	11525040	0	0	63.4695	0	0	0	0	0	0	170.549	0
708.3/1019	18043.4	19519.4	13774.9	14993.6	24294.8	21469.8	24984.2	13689.5	0	29014.3	8701.49	19058.8	13699.2	20408.8	9054	15218.7	21708.4	8113.29	10254.1	12512.6	6680.44	1669.86	10749.1
708.6/1007	23201.1	34737.9	0	23612.4	17127.4	41858.2	20234.1	20792	27542.7	25834.2	25631.9	36990.1	0	0	0	0	0	0	0	0	0	0	0
709.4/1673	9590.33	16605.1	19231.6	9448.37	8064.86	17479.4	17171.8	16285.6	17999.5	10183.2	21096.4	19297.2	220.971	84.7293	311.382	258.383	532.809	357.462	478.465	0	274.304	369.888	318.576
713.8/1758	107328	31739.4	35088.4	30216.6	85257.1	84466.6	42171.8	45517.7	40231.9	72685.1	33420.8	58709.6	168974	154767	158373	182800	170891	116609	120213	141267	137304	165476	114688
714/1753	71444.6	44712.6	135276	89277.1	172599	63376.5	119924	97859.4	46228.2	141589	41023.2	59106.7	152472	166461	159837	99905.5	37104.1	132611	131898	157585	173793	97397.8	134610
714.9/1734	129719	305321	119360	416736	5497.01	338080	215541	219917	260706	153187	111032	212942	181482	0	0	110496	163691	0	0	0	166600	0	125118
716.9/1721	293205	215682	61377.2	0	368319	1.21242e+06	811199	55547.6	319749	738587	539323	857476	691805	966060	732311	690917	627100	199963	186482	0	153598	0	146539
717.7/1720	53661.4	28854.9	22894.3	26084.1	19219.5	146907	94335.6	14158.7	5996.03	74492	45368.1	4430.43	70918.6	137706	67805.3	65718.7	82458	40935.6	67013.8	361520	133682	4854.65	428120
722/1429	35656.9	0	27200.3	11566.1	39952.9	47242.5	41731.3	41211.5	0	21792.5	14830.8	6179.8	0	0	98.2925	0	111.506	0	144.999	0	156.3	130.788	0
722.8/1430	18654.1	0	14130.9	7378.93	15987.9	19836.9	14360.4	3014.17	19922.7	8055.74	19574.7	10350.4	164.933	0	0	66.5978	0	0	0	0	0	0	0
723.6/1434	31997.4	16313.5	14594.8	7512.4	28797.2	33371.8	20997.2	3707.98	29425.6	31867.3	18022.5	31492.3	106204	109130	112985	103774	92655.9	100112	93001.3	95958.6	81910.1	87909.1	97445.9
724.2/1721	2.0022e+06	1.64567e+06	1.97283e+06	1.68657e+06	1.239e+06	2308778	864247	1.51033e+06	726427	1.48355e+06	1.50211e+06	1.54878e+06	1.9361e+06	1.75294e+06	1.46099e+06	2.1113e+06	1.61907e+06	2.37315e+06	2.43357e+06	3.61142e+06	3.11747e+06	1.03943e+06	3.24026e+06
725/1721	152612	88036.1	187807	197621	159071	231236	110837	141230	6567.24	162484	143346	11937.3	128133	106607	127113	102901	84582.8	101371	104897	91309	70816	92941.5	95831.7
725.3/1514	184286	77524.8	94481.8	89622.3	92354.1	88421	88416.3	7968.57	58259.8	78466.4	53670.8	11776.3	45324.1	68205.2	69101.8	46824.3	118149	94363.3	89501.5	13546.4	45613.9	51094.6	32836.6
725.6/1514	668690	546432	622597	476964	440524	656015	391407	319922	527890	479182	568500	503175	0	0	0	0	0	0	0	0	0	0	0
725.8/1725	15261.9	7669.34	17013.3	17526.2	31903.9	15434.9	9931.97	16777.7	3118.98	16656.2	12730.8	10278.1	17209.1	16377.4	29193	23363.8	4807.08	10956.3	24854.7	12082.3	15273.4	15917.8	2765.59
726.3/1512	44479.2	28623.5	12023	13030.2	38408.8	24434.7	31972.6	32368.2	35588.9	37535.7	26905.3	27347.7	13066.9	19615	19620.3	12719.3	26916.2	24050.1	23963.1	4667.09	11573.2	14731	10406.8
726.7/1723	4261.58	4580.25	12190.5	11863.5	17785.2	15651.6	5899.87	10623.8	4512.74	14875	12040.8	14116	14388.4	14538.6	19872.6	17041	14147.2	9802.98	7174.29	5937.88	9651.99	2535.35	7183.03
727.3/1510	21010.2	11369.8	22877.1	16450.5	20046.5	21429.9	14778.1	13025.9	18995	13575.2	18676.4	19952	2548.96	6101.21	5976.61	2707.57	10339.2	7735.43	6526.35	1029.59	3705.44	4249.92	2799.16
728.4/1511	9931.46	7713.36	7033.65	5859.92	6042.25	9242.3	7568.75	4239.82	7767.74	3964.94	9404.53	6551.17	1099.57	1004.22	732.971	342.848	683.158	690.057	1058.14	130.838	97.8204	266.993	245.916
729.3/1016	634208	755364	55696.6	650486	676929	718261	658989	73184.1	664608	728999	702657	745726	37006.7	59959.8	28922.4	42281.8	60347.1	22960.1	28879.9	34759.6	19992.9	6819.06	31231.3
730.3/1014	156109	197136	19000.2	157858	165267	187097	158135	179180	168432	159178	177999	187398	13145.6	19637.4	10192.9	14583.9	21034	7136.57	8775.05	12321.5	5949.7	75.917	9232.05
731.2/1001	59123.5	69273	66637.2	66201.9	58962.5	68715.1	59627.3	63612.6	61480	60799.9	58848.4	63785.7	1338.01	53.6857	0	0	435.047	66.4641	1110.2	95.3557	0	0	0
732.2/1001	6521.58	8691.62	283.405	6467.08	11625.4	9328.88	8663.29	384.779	12553.2	11802.5	75.1205	9472.17	229.06	0	0	0	504.803	0	318.31	736.738	0	0	0
736.2/236	5154.4	7470.6	6964.35	10344.3	10867.1	10819.5	9206.8	7100.67	16345.2	16792.6	13513	12026.6	15816.9	12588	10726.3	17692.4	15341.2	15473.1	11390.2	16883.5	20172.8	12785.3	18191.2
738.3/1340	111.225	46.4861	129.553	0	84.645	155.569	16496.4	27608.2	24233.9	19593.8	8395.75	35609.3	0	108.055	122.682	63.3352	75.5928	0	0	0	0	0	0
740.8/1725	208661	179565	180926	161765	98585.8	110071	67664.2	119450	59268.5	61843.9	41914.7	63347	41622.1	55611	63944.2	60890.9	39679.3	49189.1	46886.8	67754.2	54550	49280.8	39696
741.3/1425	0	4984.72	4437.35	9328.67	10721.4	10859	0	4974.55	0	9498.64	19357.2	0	68748.9	124522	144712	76604.7	175983	177902	162968	70454.2	95722.4	98513.1	56100.6
741.8/1425	1614740	3596868	3249072	1228902	1080384	2614415	2719176	2768610	3386840	1310066	2937459	3363463	0	0	0	0	0	0	0	0	0	0	0
742.2/1425	28445	31744.2	11444.3	19662.8	28294.7	24407.4	26023.3	11957.6	19422.9	28690	14053.4	21507.9	19196.8	34179.8	37203.4	23562.8	44197.8	45171.9	43739.8	21398.4	33013.7	32463	15316.2
742.9/1428	8779.55	14460.4	23491.2	10556.9	5804.78	18527.7	18868.2	18496.8	12619.1	5366.81	17510.3	19593.6	0	0	0	0	0	0	0	0	0	0	99.6154
743.3/542	46969.3	66723.1	63955	25328	51011.7	68481.1	106085	90193.6	164558	82207.3	68743.4	30954.2	33065.7	28834.7	17484.5	19960.2	25597.1	21941.6	27813.2	15409	61375.3	16052.4	28387.2
743.3/777	58557.4	39340.5	56674	76174	106366	110408	156236	87735.5	67949	73083.5	98870.2	58808.7	11475.2	4159.31	2945.62	6583.3	1547.27	6285.82	10258.3	1617.5	18087.6	4902.72	8051.94
743.4/641	198468	216497	205697	328774	179520	203087	431672	383975	933548	249617	155124	318036	194301	80834.5	32134.5	114498	146575	84915.3	116007	22667.7	186553	18756.3	109072
743.6/686	3.0281e+06	2.22019e+06	1.92564e+06	2.47219e+06	1.9911e+06	1.81983e+06	2.53598e+06	2.49897e+06	3.15393e+06	2.4889e+06	1.85548e+06	2819095	2.01654e+06	2377643	1.48787e+06	1.7063e+06	2.17337e+06	1.73277e+06	1.67499e+06	1.55531e+06	1.94263e+06	749566	1.66575e+06
744.3/686	50367.9	39319	38481.9	57762.6	36268.9	42553.8	32030.4	40987	46706.8	45054.6	40311.6	45114.8	23210.7	44067.5	26059.4	29320.5	13470.6	19044.1	33803.2	19988.8	43151.8	9790.33	31293.8
751.1/688	20626.6	9196.71	4920.22	10098.5	9169.6	7592.52	9065.89	7755.56	9090.59	3778.42	2679.85	5693.82	3447.93	4775.12	3502.84	5215.22	5091.94	4612.82	5910.87	4412.12	7718.15	105.979	6869.82
751.2/1045	25492.2	35913.5	38098.8	20298.4	15353.5	31228.6	29809.5	36631.3	44947.2	20285.6	38147.4	43254.6	76.4111	9306.01	65.5978	108.673	9382.5	0	204.059	0	0	527.009	1844.52
752.2/1045	6549.3	10075.1	9822.35	5476.43	3787.05	9370.02	10187.6	12311.7	12773	6821.54	10934	11713.4	84.9441	0	0	68.3056	94.1788	0	0	123.495	0	120.015	731.938
755.4/1531	36081.2	71199.4	62470.5	20641.2	9741.92	49964.1	14001.6	37555.9	61939.4	29583.4	51625.7	64687.4	532.271	289.11	166.363	1035.05	1096.05	614.735	792.967	625.416	697.75	609.888	456.704
755.5/1213	120830	86031	114425	145760	155637	150204	123858	89079.5	98952.3	155493	125160	67848.1	0	104.187	195.417	0	0	0	0	0	0	0	0
755.6/1780	330660	418875	296913	293.5	0	338225	232200	55630.9	313006	205385	317955	310635	0	0	0	0	0	108.315	0	0	0	108.225	0
756.3/1786	64440.2	52230.7	65404.8	64330	64966.5	70524	57633.6	60421.8	57003.9	62889.9	72103.1	50305.3	158.119	91.3165	62.4216	107.174	230.077	180.27	58.8013	0	187.653	0	76.9057
756.4/1213	33069.9	35449.7	33721.8	39461	42803.6	38320.7	32946.2	34059.7	29302.1	38857.6	39531.1	23506.8	136.237	84.2783	0	95.1503	1801.55	0	869.568	229.413	0	83.3518	43.1121
757.3/1782	17904	7621.5	22499.8	24081.8	24019.1	12982.2	17479.1	21162.8	13431	17610.8	17830.1	11335.1	0	207.761	114.831	0	220.845	0	0	147.552	327.868	205.739	0
757.4/1210	17502.9	37449.1	33444	20443.4	30555.7	31647.4	47280	65643.4	48788.3	21955.2	36900.8	51414.9	0	157.389	93.2249	0	151.573	83.4136	105.851	94.9581	91.7843	0	0
757.5/1470	37019.5	28988.8	27650.7	26627.5	24201.8	26602.8	24080.9	33152	30577.5	33578.3	32748.1	31748.7	30545.7	29580	27338.7	26959.9	27355	24585.3	23414	22657.4	20333.9	20912.5	20298.2
758.6/2191	0	113815	243400	0	294.06	0	90341.5	96540.9	0	0	0	0	0	0	44001.5	322417	286211	343738	388853	66093.2	57674.7	155686	88168
760.3/2172	0	53820.4	64968.3	63116.7	1053.48	1412.72	37470.2	99564.1	14560.5	21148.1	12685.5	1875.71	7283.26	0	41807.6	57150.6	37787.4	49533.2	47392.4	27025.3	23788.5	31925.2	35196.3
761.4/1515	56655.6	56975	57418	59857.7	49348.4	64234.5	37869.3	44019.4	43966.1	45256.6	47775.6	37772.5	1041.48	603.601	1029.15	906.309	1115.79	2860.35	0	136.133	1204.25	697.457	0
762.3/1514	16540.4	19191	20140.5	18375.7	16889.2	19056.3	14420.6	11305	11008.1	13149.1	14239.5	11075.6	120.791	931.053	518.344	62.799	690.43	522.235	210.103	0	0	78.9695	88.7434
763.3/1516	19616.7	30619.2	28084.9	22940.5	22551.5	25648.7	25451.2	27172.9	21436.3	20046.4	20289	18032.9	0	319.279	1358.71	0	289.51	239.353	1265.76	183.541	177.648	218.417	0
764.4/1516	5521.06	7823	6465.62	6882.44	6879.3	7600.42	5391.13	7313.52	3798.08	5579.98	5804.37	5764.15	142.429	193.883	276.017	183.151	180.655	193.731	189.525	189.984	294.112	277.387	0
765.3/685	339979	310092	303012	340771	319886	304086	324506	328104	348340	384494	319393	376387	344672	368422	278334	302132	85638.6	314613	311896	299856	313105	218968	312359
765.4/1771	19308	37304.3	34608.7	15396.4	21909.3	27876.5	46001.6	43123.1	42956.2	15029.7	49437.3	44891.1	494.788	681.301	498.203	286.514	2314.74	757.655	989.727	526.277	251.555	304.368	615.868
766.1/686	84066.7	73310.7	74867.2	81877.5	70242.3	70000.7	87607.2	77508.8	91756.2	94015.4	67196.6	98532.1	79674.3	95171.9	67877.9	71504.4	80537.5	71208.6	73418.2	78142.2	74511.7	56888.1	72307.9
766.4/1769	7013.75	13254	12177.3	4217.89	7746.11	10050.1	15656.1	15218.4	13673.5	5138.83	17602.8	15658.4	59.1923	420.795	460.918	316.234	611.832	935.066	267.182	81.9305	154.085	532.149	239.789
767.1/686	32923.3	30591.7	28418.3	34352.1	28922.2	31315.6	33522	31968.3	34103.3	15640.1	7898.18	19815.2	32311.8	12707.5	24876.2	13628	13028	13034.9	23436.3	22796.5	27714.3	16695.8	7813.69
767.6/1470	55428.7	46422.8	51043.6	49672.3	52894	48069.5	49802	64785.7	60807.2	63678.2	68833.2	65944.1	58472.3	60170.6	61919	60271	61286.5	62725.1	60666.5	56323.7	61275.2	60365.7	56823.4
768.4/1470	14075.9	13103.8	13632.7	14451.7	15174.6	11549.9	10594.4	16230.8	16273.6	16602.2	15130.7	15362.6	16846	15823.2	15660.7	14710.2	15885.1	15244.3	16777.8	15389.8	13553.1	17563.8	13342.5
769.5/1905	49671.5	0	25660.8	44383.2	44609	57428.7	37461.8	37656.5	154.439	58906.4	12116	72.6432	577.489	688.884	491.238	468.521	365.641	638.215	215.401	316.724	843.079	606.42	350.037
770.4/1906	15611	0	0	12668.7	16808	10256	12509.2	9639.77	49.4891	20110.6	142.098	377.891	62.5359	50.3125	219.003	0	421.732	79.6311	105.272	0	0	0	0
771.2/1130	6473.08	19375.7	1131.36	15812.2	16478.9	21007.4	23856.2	598.724	16176.3	21742.8	10953.2	10093.2	6565.38	15514.2	18165.4	9816.27	26625	25101.1	18449.4	9788.76	24058.6	12367.8	7254.97
771.3/1661	148979	119273	91429.8	99058.5	113700	156070	91526.8	66823.2	96517.1	115215	118838	95173.8	82.4707	360.536	220.64	0	234.78	0	84.5978	0	0	0	0
771.6/1107	0	486623	447421	0	270846	669203	472785	484484	683891	288192	656186	645530	0	87.4144	95.5998	0	0	0	0	0	0	82.181	0
772.3/1659	51402.3	39717.7	29476.9	35485	38964.8	47704.7	30391.9	21082.1	30122.8	40629.3	38669.4	38471	70.0691	0	0	0	330.17	0	0	0	0	0	0
774.3/1108	5420.79	10075.6	88.8747	4366.97	6469.45	7149.4	7863.37	9440.28	322.594	6449.36	747.165	7207.17	305.556	0	0	0	284.185	74.0414	108.543	248.197	220.603	117.457	60.6262
775.6/1723	48150.8	30896.7	27919.3	14518.8	8801.05	5908.27	2397.69	7266.87	2824.09	1487.22	2640.32	1515.11	1867.23	1420.36	2083.68	2254.06	1580.17	1451.07	1008.21	341.028	1015.67	525.072	1201.11
777.3/1784	25899.4	29355.2	23260.9	15801.3	18838.7	30140.1	21341.9	22744.3	29670.4	23227.2	29122.4	35073.5	69.3549	139.582	0	0	111.621	137.783	0	74.6347	0	0	0
778.3/1785	7504.75	9399.93	8644.11	3949.49	5625.07	10539.8	8039.54	7039.13	10128.1	7592.23	9348.56	11255.4	0	145.328	0	85.8759	0	0	0	56.5078	130.49	0	0
781.6/1723	39894.4	40908.8	41203	39071.2	14834.3	14745.2	15015.2	21009.8	13689.2	8713.39	11266.2	18215.5	10799.3	14172.3	14465.7	8477.98	4718.66	7106.89	1431.36	2224.3	1880.43	5986.33	6542.18
782/1724	0	0	0	0	3937.14	11728	3364.62	0	4484.18	7838.89	2880.43	12393.9	14627.3	16615.9	5708.04	19223	10256.8	18126.1	23474.1	21945.6	27857.1	22178.1	18685.6
782.9/1723	0	0	0	0	4493.05	11182	2201.77	3443.35	1799.44	5842.53	4021.72	11301.8	8560.97	10335.1	6340.91	9631.99	8200.7	10419.2	10694	19497.9	17255.5	4512.21	15286.9
783.3/1515	31555.6	35503.8	35572.5	33017.4	35389.8	35723.2	28839.2	29689.4	29196.2	29228.7	34746.2	24874.9	691.928	2123.77	3075.54	1341.29	2929.02	2877.1	3215.42	294.237	1033.62	1382.82	860.23
783.9/1724	0	0	0	0	3984.1	5039.65	1496.53	1722.65	2190.2	8336.42	1464.03	6314.56	7977.4	7713.17	7071.7	6635.31	6151.39	8865.05	10025.5	19303.6	15062.9	7660.92	11522.6
784.3/1515	8563.93	11020.9	11752.9	8907.81	8909.85	10694.5	8391.31	9493.29	8847.41	6963.8	8363.17	6514.19	701.715	615.398	657.795	70.0123	1139.1	755.251	239.185	116.952	250.078	341.253	293.948
785.4/1764	105029	108938	80975.7	88162.9	101554	117503	75521.3	65857.3	88018.9	96594.3	98535.3	99080	109.471	260.959	192.95	232.797	310.718	352.845	686.05	83.0929	460.234	135.269	257.562
786.3/1762	32757.6	34643.4	28725.4	26777.4	31589.3	34531.6	24037.6	22264.9	25915.9	31057.4	32255.9	29290.3	132.26	107.646	103.957	116.746	68.3023	74.9592	0	67.1344	159.259	189.911	135.786
787.5/1817	18623.9	31354.3	23874	19271.7	13001.4	18758	22364.7	20342.4	28492.8	14381.5	24795.6	34372.6	0	7478.51	332.503	291.785	9822.23	116.391	677.694	729.186	159.865	169.485	562.488
788.1/1863	19705.2	1944.27	7947.95	12163	4352.34	11130.4	11646.4	11624.6	13882.6	20685.7	13236.3	2178.27	0	0	0	0	0	0	0	79.4531	0	0	0
789.3/1228	12978.6	13488.6	18832.7	17258.4	16683.1	30354.4	28423.9	16415.9	23694.5	17375.2	31986.7	6440.56	0	0	65.4322	79.9384	0	92.4357	0	82.6383	53.0609	93.7841	81.4668
791.3/1213	13921.8	11345.6	12415.1	14063.1	13010.5	13960.4	11984.9	9771.25	11652.6	11457.9	14425.7	4474	0	0	60.3674	0	294.623	0	277.398	115.986	61.0939	64.8973	118.269
791.7/1723	127534	101473	119887	122130	84747.2	151789	48351.5	106964	42957.5	70790.4	37998.6	90034.5	82079.4	99006.1	98179.4	100303	58286.3	131997	66532.1	170390	147664	45689.9	159996
792.6/1723	43874.4	38509.1	45964.3	40140.9	33814.5	41593.1	19108.2	37953.2	15996.2	36461	23885.3	34414.7	38206	36338.9	6775.64	40539.4	27557.4	42231.4	45578.3	60312	49926.1	44854	52760
793.3/1515	49586	64735.4	59603.8	59100.7	63463.2	71865.6	63678	70071.8	52217.3	67710.6	83642.5	69195.2	3802.41	4626.05	5447.07	3431.22	10187.3	7961.02	6971.01	1159.45	2618.13	3783.99	2095.25
793.6/1725	9698.62	9428.86	9253.9	10124.5	5715.5	10497.2	3014.86	8826.85	2397.72	7153.64	2134.14	6942.56	9738.59	9748.39	9580.88	8923.71	9903.59	12486.9	13871.1	16093.6	18467.8	13190.3	14371.4
794.3/1514	16219.8	21695.5	19542.4	18243.8	18172.5	22493.8	19386.7	17722.5	16707.9	19467.8	23926.2	20204.7	844.167	1448.19	1313.91	863.162	3247.03	2547.88	1789.1	764.653	659.058	1408.57	618.051
795.4/1746	77086.5	94861.2	111108	97730.4	57184.2	90853.9	132413	118798	125273	61699	102923	129412	7074.8	7758.51	9319.68	10153.1	14563.2	14032.8	10275.6	1613.41	7806.33	8463.54	1617.78
796.4/1741	21791.8	26196.6	31622.5	25912.7	19169.4	26683.8	35395.2	29395.8	33661.4	20126.9	37783	34498.1	1155.5	1083.05	763.771	1711.33	4504.14	1330.62	2265.76	2179.95	1570.17	1722.05	674.498
797.4/1738	6844.9	7866.76	10935.6	9686.56	6391.04	8393.07	11393	9995.72	13079.4	4788.41	13898.8	13311.9	531.134	197.429	190.417	582.22	913.289	1062.52	957.403	438.883	796.865	439.409	620.725
799.3/1425	36838.2	54271.5	45989.4	29381.5	29246.7	44381.7	41689.5	37765.8	43199.6	29156.1	41746.2	37862	516.355	0	291.042	610.875	105.255	953.477	319.344	0	112.481	296.925	128.94
800.3/1426	15076.3	20152.7	18379	12133.5	11822.3	17241.9	18738.8	14470.2	14510.7	12947.7	15141.8	17310.3	237.042	623.258	445.93	54.7073	94.3601	985.044	1092.01	385.236	131.935	580.494	0
801.3/1425	15108.8	21186.6	20799.7	14526.6	16289.4	18685.1	20444.6	16407.5	19670.3	14418.5	17033.5	18569.1	92.3813	534.831	104.061	0	578.786	102.257	347.751	80.0466	0	0	330.637
801.3/1679	13668.4	23234.6	16012.2	14802.9	16127.9	13121	13168.9	16855.7	18599.4	15627	19743.1	20295	96.1598	1055.04	768.696	728.577	1246.91	573.718	589.825	635.709	140.946	292.851	603.653
803.2/859	7852.67	25565.8	25735.4	8657.94	14714.1	15174.3	18308.6	22286.5	18299.2	8877.67	15589.2	12779.6	0	0	158.898	92.8855	422.191	160.971	58.5152	134.664	0	0	0
807.3/1107	32774.6	65544.4	66473.6	34661.7	36110.4	69133.1	54960.1	39902.9	63734.5	29605.6	52825.5	60998.3	0	50.7175	0	0	163.243	124.756	0	49.8245	0	0	0
807.4/2168	5463.29	6947.31	12225.3	5814.49	2602.23	0	4742	12548.6	0	770.359	508.892	502.217	8904.03	5289.39	25348.6	22176.5	18289.7	17398.5	20707.7	25174.4	20285.2	28534.3	17588.3
808.3/1107	13428.5	20786.8	21204.7	11846.6	12309.2	20510.7	19718.4	17447.7	21404.7	10044.3	20175.2	20135.5	219.705	82.037	0	70.5703	380.478	56.0224	58.104	303.872	0	0	0
809.3/1425	52179	82444.3	89733.4	54777.9	49329.9	74854	79455.6	86578.3	84501.7	58516.1	84099.5	83140.3	965.957	0	0	0	0	0	3027.1	0	2825.02	378.242	230.983
809.3/2170	898.033	4471.38	11551.4	8475.72	4172.6	0	3469.21	23001.6	0	476.892	0	633.868	4718.17	19696.4	27335	22821.9	22655.3	46162.2	45303.1	47089.8	45379.5	43649.2	45507.7
809.6/1320	10368.4	17246.6	16845.6	20810.1	20084.7	27998.4	38510.7	28776.8	29802.5	13740.3	21861.7	19531.6	121.076	127.686	0	95.0278	66.4467	203.507	0	0	0	0	0
810.3/1425	17424	27373	27021.7	16388.3	14902.1	23716.2	24974.8	26208.2	22551.6	15756.1	25314.1	25407	1272.72	2278.61	4003.03	1079.26	3205.21	3998.62	4093.27	1580.46	2867.75	2090.74	559.895
810.5/1319	5896.12	8310.26	9877.64	8541.45	11217.3	13353.3	14223.8	0	0	3454.09	10380.2	4312.72	107.367	0	71.668	131.682	0	0	179.268	0	0	75.0552	0
811.5/1504	25476.7	21781.2	22225.4	21667.7	25759.2	18752.6	23660.5	29483.7	27815.3	30724.5	28572.6	28978.2	30774.9	31701.7	29903.8	34848.1	32424.1	26940.1	27920.9	25489.3	29160.5	30949.7	26083.5
813.3/1784	12287	14418.6	10677.6	5757.56	7492.38	12269.3	9202.66	7722.42	10118.1	7635.11	8733.64	10019.8	122.718	173.763	128.05	85.5667	239.512	110.508	90.6801	39.5757	169.045	128.35	0
815.2/1515	13445.3	15707.5	14811.7	13864.1	15109.6	16802.7	15490.9	18059.3	15470	15794.7	19260	17898.7	546.976	630.425	1047.49	225.82	1889.31	1746.49	1759.57	279.397	0	1168.6	0
815.3/1786	9843.76	13805.6	10408.6	7534.22	8716.34	11399.5	10047.9	10338.6	12228.4	8241.74	11922.2	16088.4	86.0807	0	0	57.68	76.5126	0	0	364.44	295.953	156.13	212.372
821.2/1425	8373.62	8681.45	10242.3	7971.76	5335.38	8993.87	8338.95	8340.69	6565.59	6742.33	7670.71	7395.73	369.161	578.091	1853.34	704.561	1541.93	1624.31	672.232	571.414	482.676	453.024	522.997
823.6/1688	5473.24	4233.04	10097.3	5789.53	3427.11	4919.63	7040.91	6528	7231.34	6374.41	4701.71	7747.96	9023.27	9061.48	6824.6	8853.3	7608.25	7237.53	9658.48	10475.2	9289.77	7182.81	10752.3
825.1/1001	6195.34	5179.5	102.879	6372.98	7507.13	7920.04	4824.23	0	7702.44	6288.59	6355.29	280.794	0	0	0	75.3104	0	140.119	492.786	0	0	0	0
825.3/1201	6478.52	9895.91	10616.9	8008.33	8376.61	13052.4	13764	13332.3	15519.9	9248.01	13145.2	12286.1	122.445	0	54.5939	0	80.6376	0	151.401	76.3157	113.137	89.5332	0
826.9/1721	8176.87	2693.2	16347.9	13062.8	10064.2	29696.7	16949.1	7450.53	3505.65	27141.8	38016.8	31181.2	40446.4	15673.5	25805.5	44458.8	31825.5	39352.6	24876.5	47352.9	51207.9	44365.8	43972.6
827.3/1684	7615.89	8856.13	8224.18	5037.79	1493.36	4721.4	3730.41	5037.8	16814.6	6954.74	11036.3	24218.7	229.33	0	91.6249	0	0	0	80.2412	101.453	0	327.659	0
829.3/1108	9848.79	16501.6	16409	8577.08	9533.29	18985.7	15846.9	12964.7	16835.4	9052.12	14934	16781.1	60.385	0	108.458	0	70.6069	0	103.41	63.7497	135.499	86.2452	231.213
831.3/1425	15618.9	21823.5	22509.4	16170.5	16749.3	19850.2	22769.3	23867.8	22856.6	17467.7	24056.7	21443.5	785.482	2486.4	4635.83	1845.9	4873.28	3442.77	4457.99	1587.24	2887.24	2131.84	909.606
831.4/1742	10499.1	12002.4	11946.4	6596.47	7323.43	9844.58	14623.7	12689.7	11980.7	5458.64	12722.3	10319.6	672.572	943.401	735.462	320.349	968.817	608.961	1109.95	230.554	888.254	321.201	245.931
832.3/1424	5440.61	7918.58	7950.06	6028.9	5828.25	7256.04	6818.72	8391.41	6941.18	6407.98	7666.37	7385.1	518.37	479.637	961.058	549.079	1073.32	1744.2	1391.03	429.527	506.779	945.643	276.764
839.3/1107	17069.3	26060.5	32404.7	18421.1	22335.1	39694.3	33066.4	29772.6	33509.1	21870	36879.1	36881.4	596.2	0	157.286	0	843.034	0	756.524	512.768	79.0566	0	81.2307
840.3/1107	6188.91	10953.4	12002.3	7046.2	8644.05	13219.3	10183.4	10319	13526	7271.55	11966.2	12618.7	176.333	0	0	71.5773	222.63	0	640.705	200.401	68.6186	55.9811	0
845.1/2169	7098.05	12252	3116.09	7827.19	15276.9	6883.5	12923.9	4158.74	21346.8	6931.17	14954.4	4397.19	6174.59	11367.7	4326.08	4693.48	5331.24	10850.2	4977.57	2002.19	3135.74	4388.44	7341.19
845.3/1674	4352.5	9648.92	10207.2	5987.8	6866.54	9569.58	8391.74	10099.9	17938.7	6950.15	16949.6	18239.9	542.77	191.554	521.353	264.542	267.724	469.474	668.187	0	713.221	320.354	162.008
847.3/2174	5140.86	1770.04	6434.44	600.034	9835.38	11973.8	456.915	0	6248.11	7332.03	2520.75	10457.3	0	4703.83	1482.67	543.597	240.817	0	1946.29	1940.47	310.297	2137.31	2198.26
853.3/1743	5414.56	9087.15	10355.2	7263.81	4996.78	6066.76	9744.49	7841.91	8505.55	3226.57	10029.3	9470.73	811.999	228.544	146.753	673.29	0	325.912	192.031	443.976	512.675	331.033	560.148
855.5/1536	15362.1	12722.3	14841.9	13786.2	14432.6	14986.5	15244.1	16535.3	17134.8	17994.2	16404.2	16208	17278.1	20330	17326.9	17673.1	18703.5	17313.7	17628.2	17855.2	19982.5	19347	18005.9
863.3/1740	6434.4	9619.04	12864.3	10226.9	7561.98	10624.6	15804.6	14122.4	15701.5	7287.99	17221.4	13834.1	773.614	256.196	133.367	498.999	1192.07	727.413	355.359	466.13	709.556	437.349	458.011
887.3/1697	27023.9	45734	40528.3	15490.2	14600.8	26225.9	22569.3	28873.9	42178.1	16681.7	32174.7	51703.2	227.189	447.817	117.591	94.8547	224.624	91.0796	159.956	81.521	0	360.851	0
887.3/1087	39099.1	32025	35148.8	32697.9	27372	39580.3	31796.5	38010.6	33225.2	40911.2	51006	35208.4	719.377	278.999	90.7709	0	1879.9	315.393	852.05	503.65	138.096	0	113.358
888.3/1698	13388.5	20756.6	15944.7	6875.92	5016.53	7949.77	9113.69	12477.3	16048.4	6480.98	13418.4	21462.8	82.4663	182.412	68.4964	142.951	247.349	0	0	149.984	0	61.67	91.5742
888.3/1087	13868.1	11665.3	14137.8	13161	10690.6	13298.5	11246.9	14263.1	80.3861	13334.5	17603.2	383.258	219.068	0	0	0	427.852	0	328.676	0	84.4427	0	123.841
899.6/1563	1095.49	783.115	1583.27	850.645	1683.54	765.604	758.536	823.781	802.519	1388.49	746.975	410.789	6600.42	7186.29	5653.96	7009.09	5780.12	5967.23	7107.94	8986.33	8063.86	7298.57	6225.51
901.3/1674	3444.63	5241.53	4392.87	2703.68	5947.29	5325.81	4412.39	6230.46	5569.39	4998.16	5606.51	5593.82	0	345.077	369.805	459.14	560.177	573.21	0	145.411	115.679	237.206	114.946
903.3/1020	28741.9	32336.8	49257.3	24506	23935.4	44053.5	45446.7	45927.7	39206.6	24624.8	55393.6	41347.3	962.342	323.767	74.1601	66.7449	1910.38	5088.73	1719.39	1435.66	317.943	0	0
904.3/1020	11723.4	12930	16040.3	9365.64	8532.11	16566.5	17656.8	16543.9	16466.3	10033.4	20245	16324.5	354.157	100.871	135.069	320.6	1161.38	327.399	757.787	419.881	416.369	65.0351	0
907.4/1662	4679.12	23184.2	15720.6	5310.73	4976.84	7814.86	9610.65	12099.5	14042.3	6458.32	10238.2	11248	477.535	2362.3	1397.62	891.504	1868.55	1875.28	2715.55	842.917	904.238	1752.01	444.497
907.4/1593	5213.09	17279.1	15681.2	3175.98	4044.22	10201.9	9504.11	11675.3	19663.1	4914.1	12315.9	22262.7	60.3751	282.846	534.42	284.171	487.487	253.497	343.758	237.078	194.85	477.897	84.1096
917.3/1603	8814.78	18475.9	15957.9	7172.83	12360	16753.4	17169.9	23666	27652.7	9137.09	23178.4	24214.5	278.526	593.796	1162.98	804.708	2452.59	2404.21	900.468	656.393	2274.36	1640.03	619.968
931.3/1633	43876.5	40384	47789.6	57152.9	75111.1	71312.5	60613.7	53691.6	64560	58796.8	70844.4	53747.3	3804.96	6463.63	7670.74	6134.51	5890.49	6986.37	9182.75	3399.98	6882.26	6228.93	5994.45
931.6/1297	9731.23	11358.3	25961.2	19179.5	20471.4	6346.28	19445.1	27978.9	11357.5	12966.2	8446.33	17592.8	0	55.1216	0	0	0	0	154.773	104.839	0	50.4914	0
932.3/1635	18567.2	18415.2	20007.8	21565.5	29073.8	25492	23330.3	20380.7	26592.3	23991.1	26342.2	22463.2	1645.23	2461.43	2322.85	2320.08	3024.12	3650.6	2238.38	1244.64	2703.75	2128.19	1449.27
935.4/1208	62087.6	30187.7	30338.8	30809.3	36253.6	48118.3	23793	2620.4	36014.2	56565	13228.9	27395.9	0	0	0	0	225.577	0	0	55.6162	87.4125	0	0
940.1/1855	203024	93824.4	51934.6	159470	182124	83322.4	72341.3	59417.9	30850.1	146623	41366.4	53462.6	116661	117244	51199	92998.4	84487.2	122259	106712	108848	115959	109816	126190
940.4/1855	114471	173296	56918	0	0	177364	214597	155804	176340	61814.5	214748	170116	0	0	0	0	0	0	0	0	0	0	0
940.8/1856	44155.4	33847.6	20412.6	46238.3	87744.3	37886.1	45393.4	30848.5	9158.33	15038.4	30859.3	44845.4	62030.4	80681.1	62006.4	71924.6	70815.1	54865.7	83317	77415.5	71497.6	68446.5	54942.1
941.7/1855	80031.1	82581.7	36638.1	70525.1	73978.6	54017.2	56578.6	47479	66338.9	67899.8	57509.7	78383.6	56792.4	62522.4	56363.7	64101.4	63699.9	68150.3	54999.2	75877.7	63485.9	60059.1	67882.3
942.8/1855	40174.4	47369.1	33802.6	35058.1	41375.1	22427.7	42314.3	46147.8	24823.1	37036.5	43764.6	26785.7	31045.2	31591.9	26711.8	29909.6	26675.8	31794.3	33341.9	36210.3	29212.8	28206.7	30022.6
943.8/1855	13076.1	13396.4	18740.5	12987.2	12458	15090.2	16918.7	12553	15721.7	10533.8	13708.5	15378.3	7903.68	8234.09	8268.07	6513.56	5835.39	6609.05	8295.14	7539.25	6836.95	7683.64	9189.14
947.3/1556	20921.9	26165	33283.6	26359.3	42805.6	40152.8	46242.1	34702.1	40563.2	30161.2	40081	24856.3	11425.2	16128.5	15749.9	12022.4	14174.6	14635.4	16062	13523	15461.8	13020.9	11067.2
948.3/1556	9503.36	9515.18	13774.6	11036.2	18130	16799.8	18735.9	15960.6	15882.9	10503.8	16594.9	8882.94	4576.08	6458.73	7348.84	4491.56	7102.51	7536.12	6619.74	6071.02	7016.98	5336.81	4374.71
949.5/1257	151180	151276	149729	152326	142180	145073	152175	104125	212792	168132	164774	165492	434.017	281.358	55.1592	0	241.623	59.0177	353.614	0	0	137.369	0
949.8/1293	13175.5	105201	93598.7	108670	117277	99548.6	19375	0	152100	20154.5	54199.8	105792	0	85.3831	0	0	0	92.6494	0	68.4589	0	0	71.1573
949.8/1855	72439.9	69195.3	105132	71008.1	72349.9	87562.6	99506.2	92852.3	80754.5	91073.3	55474.1	74221.1	74824.7	75358.2	64212.9	79959	71253.7	81378.4	87110.6	97115.9	71646.9	70167.5	89310.6
950.4/1257	57499.1	60213.3	59985	61094.7	60181.6	67856.7	48009	58622.8	71304.1	65110.1	59162	62610.4	0	136.976	180.576	159.377	243.827	0	260.838	0	98.4954	75.1254	126.905
950.7/1855	29932.7	23964.8	42905.8	34484.9	33645.2	45307.7	44915.2	42864	42655.2	38569.2	18304.3	43228.4	36750.8	37413.2	30463.9	37322.7	36061.4	43104	44417.1	47979.1	38297.1	38155.3	41870.2
950.8/1296	9961.22	71141.6	40386.2	59725.5	51589.7	67045.8	6768.14	0	73272	21651.5	63853.7	82729.3	0	0	0	0	152.339	160.622	0	69.3884	66.3648	52.8513	0
951.4/1264	22144.9	19944.5	24574.8	21394.1	29461.1	22976.1	19531.9	18560.1	27328.3	20940.6	21370.4	19486.1	0	122.915	111.613	105.248	116.746	99.2023	0	70.5837	95.2119	0	67.781
951.8/1855	6347.4	7745.65	15419	9424.83	10909.6	10068.6	14927.7	11997.4	14390.1	8839.33	2351.59	14799	11958.8	12077.2	10136.4	11901.5	12215.7	13203.9	13937.6	14721.5	12753.4	13009.3	14694.6
951.7/1293	25229.7	32989.3	0	32960.4	15127.9	40393	2073.51	0	32645.4	37584.8	31389.5	33546.7	0	50.5349	0	76.8471	0	0	63.569	0	0	0	56.9257
953.3/1633	8062.79	7697.4	8090.8	10427.8	12766.4	12156.1	9092.7	10130.7	9178.29	9430.89	12117.3	9659.44	1723.97	943.087	778.445	1067.77	1558.75	1379.29	1827.61	804.177	1386.89	543.079	1034.46
961.3/1606	4074.81	5934.04	6516.53	4216.79	4356.65	10242.8	7862.61	6888.6	8869.46	3777.19	10174.1	7421.25	70.4976	230.936	68.8971	280.073	0	0	471.134	231.191	90.7713	0	0
963.2/2239	53894.5	48079.7	36487.9	21309.8	14946.9	12907.3	17903.2	17273.1	14755.8	16006.3	9582.45	14215.9	10154.1	9355.97	14073.7	14083.8	12035.2	10700.8	11529.7	8945.65	11081.2	9627.86	9201.71
963.4/1310	43692.8	38754.4	48071.9	45604.3	62471.9	40418.1	68809.5	53297.7	39287.8	49829.7	24767	38625.4	0	57.2526	86.4384	0	352.39	113.98	181.394	62.1486	166.89	186.818	200.997
963.6/1295	261622	327037	167927	235539	215350	216013	18241.7	0	222071	332486	320531	244061	135.997	0	0	69.6411	0	0	0	0	0	0	0
966.8/1856	30227.8	24707.6	29100.7	19773.8	15988.7	15662.8	12756.8	16808	14130.9	12209.7	12591.5	12448.7	5882.27	6060.55	6152.14	5529.36	4560.43	6787.67	6033.66	5876.65	6276.9	5152.06	5939.27
967.8/1856	14455.9	11443	13567.2	8071.7	6673.29	8025.05	7445.08	6068.04	5941.38	5274.71	2626.12	6066.85	2515.74	2557	2410.3	2135.51	2592.2	2364.2	3143.35	2482.95	2183.36	2072.72	3217.44
973.2/2239	46263.7	47248.7	41818.9	23279.2	18133.1	13402.4	15963.2	19185.2	29196.1	27309	17443.7	25070.4	22460	17251.2	23873.7	24642.5	22912.1	23070.4	20400.1	24259.2	21294.4	21259.6	21264.5
974.2/2239	22016.3	25198.6	21073.9	9874.58	7257.73	5635.5	6941.87	7586.76	14633.1	15713.8	6933.32	9605.19	8755.84	7898.52	11262.3	11225.9	11664.3	10839.7	11150.2	11606.6	9227.61	9967.58	8545.35
990.1/2239	42004.2	34937.5	34841.7	26726.5	16762.4	14848.4	18893.7	18105.6	12521.5	16513	14803.4	13002.2	13634.9	13097.1	14568.7	13601.9	15567.7	14077.6	14398	13044	14046.1	12421.5	13352.5
999.4/1296	123286	57780.7	16081.9	15819.6	0	20470.3	0	76423.9	14137.7	35391.9	8564.19	0	0	118.605	0	66.6916	0	0	0	0	0	0	0
1017.7/1856	2689.37	1572.35	1584.35	3264.18	3028.26	7025.21	2889.57	4283.06	0	2631.4	437.857	1299.66	4967.7	4271.35	3077.76	4879.26	4064.57	4858.01	5326.79	5860.98	4940.23	4424.41	5183.31
1030.7/1893	9312.78	9154.56	0	11977.4	11117.6	7393.6	15367	3924.62	22996.7	20112.4	25067.2	21401.8	15971.4	13966.5	13592.3	15599.4	19054	17896.9	16091.8	14341	15602.6	14499	14589.8
1031.7/1892	7212.38	7921.69	1848.56	6467.07	4999.55	4795.15	7621.83	5266.85	10855.2	8860.74	15228.2	6919.94	7462.97	7223.6	8287.96	7745.7	9391.82	7897.61	8239.76	6601.64	7449.72	7571.8	8948
1032.7/1962	9609.91	9151	8905.13	7298.48	16646.4	4625.39	10111.3	4859.86	10565	7356.84	0	0	17599.3	23347.8	21317.4	21662.1	25078.1	21090.7	4513.38	19392.6	22299.6	20801.2	21261.7
1051.6/2034	8003.39	11549.6	11721.8	5554.56	8648.81	14105	11424.6	13331.1	22740.8	7772.58	14069.3	20143.1	0	245.95	61.687	97.3785	0	0	0	0	73.0179	61.1747	77.3933
1052.6/2037	411.983	9322.94	8657.27	3513.31	1392.62	8936.96	7815.86	9231.73	12838.2	3844.04	9183.88	13060.3	78.4851	481.832	168.72	322.513	175.688	81.4404	302.515	317.108	85.697	0	75.6406
1063.6/2128	4661.24	14248.1	16011.3	10617	4690.12	13838.1	14884.3	15704.1	21505.8	10197.5	19474.3	14332.8	558.978	0	0	275.774	526.817	296.015	536.206	0	426.012	96.0763	1296.32
1066.7/1893	31787.8	0	32176.7	40465.2	25918.1	8129.05	14675.7	16633.2	41857.8	10231	56404.8	26968	22066.2	21035.9	20780.6	20497.2	24434.4	20857.1	17741.5	16212.5	15848.9	16965.2	16692.4
1067.6/1892	47484	28944.2	30559.1	21857.7	20779.7	36738.4	32428.8	31737.7	19796.6	26559.4	64341.2	40588.5	10697.8	10995.2	9489.98	11739.8	12221.1	10823.1	8914.71	8749.86	8017.12	8587.06	9183.74
1068.7/1891	107611	101298	84210.3	45420.1	12261.1	40024.5	37853.9	33569.1	59023.5	24951.4	29169.5	48347	9471.08	36624.8	9357.38	10866.7	13043.2	10207.6	6492.36	21897.1	7785.42	7412.14	7992.76
1069.3/1946	25151.2	20701.2	0	16034	13315.9	0	17966.5	15009.2	10375.8	10702.6	13463.5	13818.6	10967.1	0	9405.41	9167.86	10054.3	0	0	0	8629.02	0	0
1070.4/1941	0	14245.5	13660.2	0	13358.6	14537.1	0	18092.6	11680.3	10009.8	0	12956.4	9668.37	0	6008	0	8462.76	0	0	0	6952.31	8222.75	7292.03
1071.3/1947	0	114549	78320.7	37431	43757.6	5960.09	12070.6	59401.8	0	10085.6	7194.43	9485.53	26574.7	0	8505.33	36281	6608.07	19236.7	6659.64	35079.3	0	6064.17	5378.98
1072.5/1941	48420.5	36835.7	27173.8	24642.9	0	39889.8	0	12312.2	10472.8	9671.12	9012.93	0	0	8130.18	14595	0	13617.4	8386.17	191.34	2942.56	483.73	14363.8	14358.7
1074.5/1928	19254.8	41804.6	79107.5	42829.3	42096.4	44317.9	42254.1	12493.2	32732.8	16167	17330.2	24768.9	994.146	0	2298.78	1963.05	2040.28	2088.97	783.768	1197.58	316.173	88.9123	593.588
1076.6/1893	17431.2	0	0	20520.9	23277.7	14364.5	29622.3	11158.2	513.392	20324.9	7690.63	0	25290	26141.7	25318.5	28914.4	31025.6	29572.5	25941.8	26068.6	26371	25248.5	27529.4
1077.1/1890	131319	161389	157622	105135	113060	168179	114942	160320	158564	127633	95186.5	157404	0	0	0	0	0	0	66.0627	60.2311	0	0	0
1077.6/1893	51486	46159.7	45074.4	36122.9	64508.4	59166.6	74650.7	62279.1	21169.4	70993.4	68883.9	55584.4	15550.9	17349.2	16486.3	17457.2	18551.7	17491.9	16989.9	15106.5	14663.2	14576.7	15900.7
1078.5/1890	15747.6	23576	28087.6	22549.8	19618.8	22126.8	18761.7	29890	29407.4	28020	22239.3	23122.6	24257.6	5069.92	6268.32	26647.8	5349.14	4405.87	4593.56	24912.6	5865.99	5579.16	4417.31
1079.2/1936	404496	1.94765e+06	2.34336e+06	2.14915e+06	2.06633e+06	2.57928e+06	2.35966e+06	2.69858e+06	449613	1.76432e+06	2.70083e+06	1.65451e+06	382823	97262.4	429694	410499	505160	466864	475118	392381	417699	410375	331280
1079.6/1980	79342.3	63587.1	64015.3	91665.4	86376.5	88180.1	84975.5	76165.2	1228.43	85747.1	39473.4	46323.7	9885.25	12668.2	14303	11978.3	16372	13542.3	13939.4	10702.5	11674.3	11933.9	10261.2
1080/1936	16161.9	8370.5	14205.3	0	0	0	0	0	0	0	0	0	36191.4	41967.6	58498.4	45023.5	45280.3	38847.7	45990.4	35639.7	37238.1	37207	22389.6
1080.6/1973	26441	24385.8	11451.8	32414.1	38779.2	27025.6	37253.4	28899.5	59124.5	35114	42741.6	19760	4575.66	6575.1	4982.21	8944.96	10975.9	6402.03	5703.91	5343.11	5434.58	5264.62	11574.1
1081.5/1942	9499.63	0	13229.8	6176.13	7508.58	0	1311.07	183.373	10729.8	0	1042.06	12011.8	4000.97	0	5222.62	6479.59	2390.75	8046.95	8988.85	8782.22	6588.83	5063.57	12194.6
1093.4/1369	15785.2	4795.36	9155.77	22050.5	23167.7	16380.1	21241.6	13414.3	13992.3	18821	17247.2	8710.08	943.08	533.463	1309.18	804.998	1906.46	1621.13	2599.16	188.01	1373.85	584.288	813.243
1093.7/1890	5833.77	9853.46	8665.68	5415.91	3258.6	5582.06	5385.32	5755.02	5495.44	3021.6	4260.83	6965.2	163.75	142.319	89.3999	160.719	209.173	0	131.287	47.1925	357.507	136.817	242.84
1094.4/1369	8126.87	2005.07	4994.57	11463.9	10978.2	8220.11	10062.9	6107.63	5023.76	8943.45	8900.6	3494.55	410.994	154.825	499.585	520.913	477.351	990.482	1515.54	296.058	755.512	621.164	115.318
1095.7/1934	63212	81940	52776.3	46695.1	40327.7	55425.4	43441.2	45675.8	12334	35204.7	23284	27071.3	4580.62	5567.37	5319.9	3054.37	6929.16	7876.52	5097.88	3713.44	4187.87	4478.37	3558.67
1096.7/1933	33102	38909	30473	26460.3	25277.9	27235.2	29487.3	26566.9	18623.1	18432.9	20342	24006.2	2370.85	2369.39	2433.74	4019.53	4895.63	3193.98	3690.31	2735.16	2042.54	2864.31	3504.76
1098.7/1894	28744.1	31849.7	27275.2	26896.4	21141.9	25611.9	28810.4	27696.2	25961.6	19968.9	25286.4	20874.4	2921.84	5139.75	3886.25	3241.8	4268.98	6599.43	3981.03	3468.71	3705.36	1090.81	4662.82
1100.7/1939	31034.6	17381	17278.1	28889.5	30083.4	19436.4	24594.2	20571.3	30485.9	23287	17833.8	14094.2	35807.1	38280.2	37754.3	35931.2	42796	38804.6	40531.5	35961.8	37743.7	36198.7	35252.6
1101.7/1939	11367.8	5859.86	7828.93	15004.6	12851.7	8167.27	11485.2	7680.2	14152.9	8886.77	8819.65	5777.12	18265.2	19616.6	17036.5	16618.5	18481.8	18649.7	19578.6	17922.6	17683.9	17253.1	17331.7
1105.2/1002	25439.7	16614.4	18038.7	29705.5	31955.6	17631.8	12094.9	22792.2	77.1572	10218.2	16185.2	11423.4	187.732	0	0	0	0	0	129.56	102.796	0	0	0
1108.7/1920	24443.7	24344	24692.1	20569.6	17602.4	20382.6	25433.3	30486.8	16315.6	19515.3	12970.1	23867.5	2615.64	3947.15	2722.86	3600.5	3785.45	3477.18	3619.09	2682.79	3308.98	2165.16	2861.8
1109.4/1298	8876.77	5946.15	9821.4	13418.1	15969.4	14276	25833.8	13911.6	13084.5	7996.43	16248.5	8010.79	1722.78	977.767	1005.34	834.107	2313.77	1261.34	3401.55	2178	1303.14	0	0
1109.7/1918	11356.4	12170.7	10036	13665	9653.41	9310.71	11107.9	15408.7	18255.9	10497.7	17188.2	17884.3	842.453	1550.46	1514.08	1220.73	2283.13	2157.27	1119.09	1503.85	1028.63	1464.04	1546.61
1122.7/1936	21614.7	22655.7	23378.5	19629.8	21871.3	24730.1	21111.7	25629	6623.74	30362.6	20764	22878.5	8955	8375.52	7597.45	8138.36	8770.02	10196.1	9259.2	7784.82	7616.86	7127.6	5370.06
1134.6/1892	14298.6	15025.7	12746.2	10618.9	10397.4	12312.8	9480.37	11529.2	10231.6	9280.4	6949.35	9272	1723.98	2068.49	1884.92	1793.41	2209.96	1742.25	2220.99	2018.25	1769.56	1624.58	1711.28
1136.6/1939	23385.5	11818.4	13063.6	19584.6	18931	12251.2	16203.6	13206.8	14677.3	13862.9	12999.4	11029.8	17614.5	19008.8	19011.5	16423.9	18394.2	17192.8	16976.6	17371.5	13861.5	15051.1	14822.1
1144.6/1891	15925.4	18924.6	19065.6	15360	16599.9	20693.2	15970.9	17386.7	20381.4	14857	17389.2	18069.4	2469.95	2528.13	3594.14	3053.62	4001.3	3310.27	3857.53	1622.09	2482.47	2173.33	1734.53
1145.6/1890	9397.7	11341.9	10308.7	9747.21	8768.85	12107.1	7985.31	9845.27	8589.72	8334.07	10016	11091.4	1095.33	1621.57	870.915	1842.39	2804.83	1489.24	1479.49	567.934	1549.12	915.841	595.728
1146.7/1936	41212.3	33052.8	37749.6	40586.8	42274.7	31392.7	37080.7	34223.3	21553.9	31981.7	32648.2	29915.2	30692	33409.2	32978.9	29063	37314.6	34735.8	28978.8	33800.6	32887.4	25766.3	29181.7
1166/1954	26504.9	22245.6	25909.5	21503.5	22278.7	24594.7	26263.4	22308	19673.7	19280.7	22365.2	22563.1	20187.8	6761.4	17337.2	8063.16	11351.7	10061.3	11574.4	10059.8	16184.8	8405.07	8917.97
1167/1954	14989.9	13832.2	16720	14994.2	14002.8	12835	16348.8	13918.1	13250.3	14342.6	11234.3	13792.8	6587.06	3777.66	7320.08	13938.6	11889.8	6556.21	7157.67	5433.33	10845.9	5531.92	5500.81
1168/1955	13417.3	9236.87	13164.4	13486.6	12405.3	12812.1	13498.3	10183.9	12311.1	11491.6	9865.59	12223.5	5082.17	3742.33	4995.16	4169.45	5619.45	5771.72	7155.51	5840.38	4440.18	4218.02	5339.85
1187.3/1688	10426.5	10081.4	9494.77	13793.9	16582.4	15206.6	10188.1	9610.03	7270.07	11866.7	15692.7	6247.31	0	70.6083	0	66.3479	0	0	0	0	0	89.3248	122.183
1209.3/1688	20896.7	22215	16932.9	25516.5	26715.7	29381	23133	16860.3	17979.5	27799.1	26551.7	11369.8	0	0	74.1582	66.2789	0	0	0	0	0	0	0
1209.6/1833	10417	16554.3	14160.8	8114.47	7411.57	11148.9	14978.1	14691.4	18697.2	8152.9	18448.2	18110.2	144.928	856.798	607.767	697.031	782.99	463.736	445.216	370.577	321.391	205.617	218.853
1210.3/1689	12013.3	9380.06	9024.16	14481.8	12738.7	13733.7	9722.94	9920.97	8634.61	10897.8	12459.5	7877.73	76.9725	0	65.3978	0	0	0	90.6064	0	0	0	0
1210.7/1834	5904.71	9300.19	7462.55	5123.95	3955.88	8349.21	7427.85	8741.77	10966.4	5477.18	9081.13	9513.63	372.413	356.536	0	281.069	588.172	222.053	73.2183	272.925	294.042	312.799	153.08
1211.7/1865	13488.5	20704.9	22368.6	13939.5	11509.5	18016.8	19177.6	24967.7	26799	11972.4	21973.1	28240.2	137.379	831.46	1141.72	993.822	1272.34	663.084	469.139	1131.58	649.14	752.038	736.057
1212.7/1866	8362.78	14555.3	13171	8020.35	6735.56	11076.7	11953.7	13875.5	13815.9	7169.92	12803.4	16956.8	737.782	546.717	271.351	487.643	502.441	694.897	782.726	430.401	513.434	394.049	338.533
1213.6/1754	7404.63	15458	13451.3	8862.79	5938.37	10778.4	13028.3	11862.5	19643.5	6767.49	15824.3	18872.5	151.519	848.012	350.495	522.892	656.494	1000.14	308.378	444.484	354.72	276.648	380.322
1219.5/1565	250931	310358	293720	197433	162594	240050	264377	260038	308067	227348	255905	286004	0	0	0	0	0	63.6835	0	0	74.0396	0	0
1225.7/2107	4913.85	20897.3	17545.3	12430	9400.76	14906.3	15977.8	21077.4	24150.5	10527.2	20304.6	19368.7	270.868	329.428	498.401	242.461	746.541	617.611	749.166	275.438	58.4266	204.072	242.52
1227.7/2118	20405.6	31227.9	34376.8	22831.2	10902.4	24336.3	28704.1	36900.4	40938.7	18240.4	36485.1	36397.4	670.61	379.69	684.346	588.493	2480.78	1043.38	775.321	734.549	1171.46	492.279	543.28
1343.7/1865	20043.8	34572.8	43111.6	25848.5	16881	29495.4	31183.1	32768.1	20369.4	23993.6	35621.8	34499.3	1438.89	2873.49	2763.59	2082.06	2952.74	2212.82	2769.18	2004.61	2010.92	2271.32	1243.79
1344.7/1864	12601.2	22800.2	23531.2	9172.03	11904	16246.8	19896.5	18903.8	20288	13989.9	20638.6	21510.8	1172.82	1536.64	1159.33	853.183	1616.2	1959.86	859.638	1790.65	977.317	1449.46	1306.99

## Sheet: Manual
	HLC2	HLD2	HLD3	HLC3	HLE2	HLE1	HLA1	HLA2	HLB1	HLB2	HLC1	HLD1	LLA2	LLB1	LLB2	LLC1	LLD1	LLD2	LLD3	LLC2	LLC3	LLB3	LLA3
Feature	HL	HL	HL	HL	HL	HL	HL	HL	HL	HL	HL	HL	LL	LL	LL	LL	LL	LL	LL	LL	LL	LL	LL
503.5/2.8	44605	77904	56420	53874	26904	34359	43708	58005	67988	108874	64094	50296	97145	50326	78008	115674	89952	58875	78501	90474	68453	80804	90245
315.4/3.1	41017	10839	10847	11285	11527	19751	10514	26556	36697	48756	40536	28085	37582	47552	50115	36052	45612	50114	51500	44748	51194	47606	38217
333.9/3.1	95972	108338	122169	99421	46699	91491	39694	19967	27522	23892	31385	126224	6798	11942	8199	9032	10457	7076	5689	6626	4233	4146	5364
318.3/3.3	140754	149908	85302	57902	44734	47292	41965	23358	42647	40602	36071	36738	179302	171733	162891	178236	260029	247412	353801	445807	201899	359871	374763
565.4/3.5	443343	293110	285265	370097	234422	291524	320618	233871	343130	340810	325508	368554	426028	404842	286484	445554	437225	236388	201747	448489	422222	259023	418960
606.2/3.7	52203	49042	56174	51747	31435	40240	44328	39278	52988	58692	59044	54642	35403	30777	30369	39691	32081	31872	25298	34371	27567	22226	29939
683.6/3.9	1517966	782478	827347	1100463	831392	657861	796175	669416	923229	744855	847602	722421	593125	538646	579911	626076	634126	509033	525775	548685	662878	544343	469555
533.6/4.0	4080675	3469978	3138866	2563043	2076171	2541267	2551040	3043154	3852485	3642867	1859901	3128945	562851	674972	595322	567368	717853	546022	429483	561522	488196	405990	492457
605.6/3.7	45282	43294	48540	28013	46057	57405	23233	41995	55368	60523	32301	49004	9897	10038	16036	10597	9577	8493	8091	14170	14681	15312	9011
591.9/4.0	80364	118820	92625	46275	44697	79899	40444	65626	85302	123750	56703	65054	19980	24934	24756	27435	16906	15243	16722	26646	16396	17351	16040
347.4/4.1	17232	10837	11291	13921	21397	17048	17576	16582	17276	38393	23927	24831	28103	11621	10711	22915	15124	43288	33373	38987	13549	9372	36722
192.8/4.0	437203	900027	535885	128849	166442	254351	260742	409455	1017808	227810	44271	257669	6855	9072	8652	8006	8561	5605	4695	7315	2518	6133	5162
306.8/4.3	376368	224605	33965	416845	219577	28710	27131	264228	14184	39839	62410	15651	88573	64889	88848	54497	15562	90175	73523	61501	56296	70163	70995
176.0/4.8	132896	21801	10972	88957	38210	6051	38525	5129	195	217	15566	4828	154	241	253	308	257	312	548	284	356	691	1045
175.3/4.8	187658	13569	27626	56852	23157	4534	7890	19933	2442	142	48269	38681	165	182	253	76	260	209	1025	185	187	278	210
191.2/5.7	601843	642401	445974	910568	546095	631734	664965	514712	500514	762953	747724	651183	148988	124228	138984	200742	94251	100184	121567	169555	211845	164273	134997
306.4/5.7	477398	113381	135015	339474	173769	37856	17204	72621	6268	46659	145981	19318	31208	22698	90102	15008	12431	38401	33311	22600	18226	13286	24406
346.8/7.4	70632	10315	11101	15910	8740	11166	6822	11888	36528	6777	5095	8795	4740	1911	1413	2538	3024	3142	2378	1935	2391	1020	2911
381.4/8.3	47507	54503	80126	84202	97073	91845	102298	68531	100429	92075	85473	119535	2698	3049	2772	2395	2986	3008	7152	9163	1747	2874	2359
372.2/9.1	1902828	1673849	1666798	2012050	1406417	1734607	2353218	2073641	3028815	2348279	2107271	2095776	1108342	1098824	744822	934987	1125514	1104642	1196416	816363	876375	742764	1088653
371.9/10.7	3696611	3663007	3477631	3729819	3196933	3081559	3997048	4147519	5855660	4250819	3550335	3303642	2956004	2254442	2012324	2305995	2156043	1023468	2014897	1684343	2186320	1640013	1759052
371.9/11.5	6319422	5810184	5314821	5657050	5621411	5068957	6064742	6068321	6962899	6771202	5689960	5015625	5388299	6047051	4896089	5257070	5848289	3261531	5201875	5020515	4949657	3535510	4024397
365.7/12.2	350850	831282	684094	304939	721369	607077	575535	715257	618335	508875	351952	975035	7898	18771	17521	16795	21026	19116	15647	12457	12354	15641	8177
372.6/13.0	1199628	970056	1188720	1852452	1786861	1929815	1899506	1418880	1753890	1069517	1589045	1857749	286442	338714	374992	129568	64950	215147	293109	264744	518621	374612	441018
533.3/13.3	56072	61616	45045	44106	57017	76236	79455	65276	119718	90925	88197	73797	1734	1122	827	1158	364	671	1373	1201	1526	241	832
353.8/12.4	229381	901022	985084	195626	221607	332264	398554	714928	905626	873420	187544	402290	64404	82104	60502	76799	101706	10882	77333	46727	49281	58130	56417
465.4/13.6	74342	127237	117307	56767	48387	77988	51781	18174	170693	269965	54400	68550	1644	1375	1156	4920	4556	4550	1800	1954	1885	1152	3135
356.4/13.9	82691	86983	75472	79735	93457	53503	68736	89802	33113	50625	87561	56410	2889	4277	3434	3913	5822	4275	3578	3872	3811	2644	2756
471.4/14.0	15554	24501	26557	69804	31752	46753	41714	21140	30616	13894	64286	61497	167	1285	371	398	324	1462	362	242	733	863	133
443.5/14.6	52416	190549	209659	61958	277246	256289	318819	222846	121282	75126	75922	294301	7250	16431	15740	5853	12970	2997	11281	7545	3928	9860	6581
515.3/15.1	118798	128814	156228	98358	98744	179881	148548	152436	297970	287452	93158	186936	570	736	690	970	1315	1267	3235	1866	1346	843	621
324.1/15.4	61600	39156	40854	54512	43916	31160	41778	44856	32330	33626	51457	34336	54760	48101	48937	60985	43351	26263	46443	64260	72715	37303	56064
533.5/15.9	265331	276300	229930	343684	516270	374234	419873	284037	391292	317816	390597	399752	47178	38547	36232	38804	51504	35341	57665	23386	28425	45361	45305
448.6/16.2	195229	100521	94962	239638	292112	59054	98182	140930	41493	96658	277541	138183	4338	4389	2149	4000	6319	5787	2250	5453	4600	2042	3155
495.4/16.4	54064	118361	149864	60604	69602	125997	162397	120648	150306	101594	74314	159537	153	295	2024	1411	475	1615	1024	650	401	654	263
354.2/16.7	12268535	16610263	15738132	11517650	12039083	14916374	13153960	13870558	14485682	15331852	12201397	15257870	1158007	1625964	1061601	1256108	1636721	937347	1079840	1258799	843347	553037	1125874
432.8/17.2	79958	49965	69347	163640	94041	28641	53614	156955	138431	131281	183519	127541	1352	1040	29990	2538	525	37878	37245	1198	9508	2098	27955
354.6/17.5	1416570	1860758	2117047	800512	226187	1204611	1162117	1857049	2353270	2295316	661938	1547634	79445	97500	55379	94584	89368	48243	62934	71979	52238	29031	76312
625.5/18.1	264554	309827	356770	378260	293464	683758	330456	263958	647379	508358	370651	441427	1851	5392	4921	6958	4364	6373	4131	5735	3466	2148	3316
771.5/18.6	313912	605401	689158	370736	436969	850008	714770	583627	821627	727337	432813	837176	7310	18339	24617	12141	34983	30284	20750	12228	20885	14091	8601
472.6/19.6	131063	142240	141082	121814	122563	123438	85822	139108	85176	47100	189908	104226	108	58	486	159	805	290	444	696	654	1597	188
693.7/20.0	299909	3924466	1871263	60702	29753	126312	140012	428135	2296639	4532584	147466	358692	37018	59566	50875	37167	98773	53261	43646	92952	29186	44266	36269
369.4/20.3	203042	493931	442224	167326	568261	304376	696632	1485598	386814	654807	165903	265265	3027	2637	1595	2826	4314	1810	3182	6414	241	892	4418
565.5/20.8	114986	150745	170813	134630	111858	167157	152043	225776	218701	131708	188107	260305	6902	10266	10393	11435	13632	10723	8877	9610	7448	7351	9814
949.5/21.0	286415	280696	296495	74372	62614	101801	52818	68646	169229	60882	551175	442223	152	305	1102	444	834	556	1255	408	828	95	57
373.0/21.2	142167	79167	104555	93513	92892	63501	29175	48702	27482	30733	46780	35037	15226	13128	11945	16617	14947	16662	17335	18970	11608	12726	16865
963.7/21.7	663912	686809	568481	637163	585428	766566	493893	384749	543603	245303	745839	718519	99	124	1618	459	605	2019	1306	241	470	152	1679
635.6/22.4	99900	72551	141059	76895	86946	145201	131259	232566	205498	118684	235620	236531	186889	173990	162582	165297	228771	124102	167429	187527	89591	143396	145017
679.6/23.2	133507	118457	117152	123951	112661	124221	128609	176495	179217	100292	181885	201123	178939	183326	181400	188738	137815	170895	170546	185130	142395	140908	146470
741.8/23.7	1790323	3709857	3736186	1473126	1328904	2708475	2845637	2851292	3346787	3126559	1583605	3450004	85315	154575	180858	93001	213958	220587	196298	87374	65837	118428	66402
625.7/18.1	91531	105841	115312	189218	225032	178041	91373	40143	31689	19404	81597	46526	7107	4219	5672	6410	4324	13176	9747	10176	2392	7727	2625
386.9/24.6	1422071	819773	1141800	1197706	925781	1262054	103562	84588	62896	37667	184658	125408	763592	744307	599675	789584	628245	1422942	1440479	2585238	1169839	1507396	1965110
771.4/27.7	212823	159043	658294	369506	150777	209395	106848	88221	114532	84878	153240	160975	228	864	717	581	862	168	208	214	126	95	277
489.4/25.1	7189237	6376114	7372744	7162860	5855661	6539229	4999017	4997625	4773106	2385780	4426499	4743364	6473502	6411176	5442538	6421670	5754857	6610910	6124979	4230235	1948485	5644425	5969878
725.5/25.3	854265	1321686	1166318	1047178	1084137	1268586	1184123	1296356	1140596	857712	1172775	1690119	57114	87091	87477	58152	145018	112586	106955	25838	40792	56107	37720
609.6/26.0	22370322	25835097	24222648	18819439	17796364	21859704	21601262	21176160	26049777	28204829	19567356	23826020	2157831	2855056	3507401	3299048	4105424	3685381	3480528	1670098	2390279	3033203	1832110
446.3/27.8	384188	305495	412912	435918	372250	433360	91613	111020	110295	113315	183189	175148	244323	224322	192980	258300	205226	411921	450655	653888	637488	443112	529022
593.6/28.2	10993535	10291357	9431624	11415982	11784765	12440360	9837305	9447955	9433062	8068403	10719014	12200352	187640	318452	261381	228369	461075	255909	273557	135565	140864	155865	181174
716.1/28.7	5537224	5196701	4972802	4303574	3203245	3756146	2562263	3224366	1980966	3045880	2756135	1761815	2506215	2343044	2004680	2359961	1927925	1120302	609601	439687	821253	1006965	830732
785.4/29.3	135433	279198	88892	90729	126555	126181	88362	71822	95698	45397	129401	133622	222	165	540	480	560	1147	1205	694	5025	9724	742
713.7/30.0	355022	159655	319029	159061	162768	157002	216598	397411	112056	229924	706959	104275	657711	799872	555663	668267	641917	647137	816449	719597	193830	605361	688038
755.6/29.8	424289	516337	415915	259899	278283	575416	321845	291660	432368	385049	315903	434682	203	1523	506	1225	1565	1096	653	620	230	412	494
940.2/31.0	395371	409319	509618	353720	326401	421733	400926	409549	364150	380774	353515	394796	248129	249795	191497	231651	217679	239265	261887	263267	147791	225083	244113
301.5/31.3	4757924	3768038	2922226	5271982	4160976	4512566	5060735	3564317	4107633	3457414	4348428	4157634	4734012	4516630	4168601	5024538	5090568	4153435	3735868	1801119	3107150	3146993	3411524
1076.9/31.5	296379	364606	363234	268114	222526	327182	290552	325270	321049	332179	240446	289738	39633	42066	40796	43434	51891	46810	43514	39761	23725	39592	42150
769.5/31.7	82185	40090	32844	64803	71266	76402	53153	48986	6445	8550	80217	17016	272	178	1334	1229	536	3250	3409	878	352	1098	601
1079.1/32.1	2322448	3131833	3098839	2384909	2227913	2612820	2675064	2788562	3034706	3074917	2194579	3581310	522107	710740	571780	559786	774668	689697	662632	500159	390736	576600	503658
683.0/36.0	346923	2767	2228	342165	1829	1228	2856	2103	115280	4251	619471	438	653	317	2173	1067	1903	17052	15099	323	828	1370	2631
209.7/3.6	3193	2775	5712	5415	3071	5912	6400	4989	3956	4747	9329	5005	585343	607320	394910	396099	597123	580256	527687	411012	580838	475794	481134
